# Supplementary material for: Taxonomic quasi‐primes: peptides charting lineage‐specific adaptations and disease‐relevant loci
Source: Protein Sci. 2025 Aug 25;34(9):e70241. doi: 10.1002/pro.70241 (PMC12375989; doi:10.1002/pro.70241)
Supplement: Supplementary file 1 [file PRO-34-e70241-s004.xlsx]

## Sheet: phylum_6mer_stats
Superkingdom	Taxonomy	Median ε-score (%)	Maximum ε-score (%)
Archaea	Euryarchaeota	0.43	41.28
	Thermoproteota	2.13	55.32
	Nitrososphaerota	4	76
	Candidatus Thermoplasmatota	4.17	79.17
	Archaeal Incertae sedis	9.09	27.27
	Candidatus Micrarchaeota	25	100
	Candidatus Undinarchaeota	33.33	100
	Candidatus Altarchaeota	50	100
	Nanoarchaeota	50	100
	Candidatus Parvarchaeota	50	100
	Candidatus Bathyarchaeota	100	100
	Candidatus Lokiarchaeota	100	100
	Candidatus Nanohaloarchaeota	100	100
	Candidatus Aenigmarchaeota	100	100
	Candidatus Thorarchaeota	100	100
	Candidatus Woesearchaeota	100	100
	Candidatus Korarchaeota	100	100
	Candidatus Diapherotrites	100	100
Bacteria	Pseudomonadota	0.03	26.19
	Actinomycetota	0.05	69.59
	Bacillota	0.06	36.78
	Bacteroidota	0.1	47.9
	Cyanobacteriota	0.44	91.27
	Thermodesulfobacteriota	0.7	39.44
	Mycoplasmatota	0.73	38.69
	Planctomycetota	0.88	63.16
	Campylobacterota	1.16	94.19
	Bacterial Incertae sedis	1.25	6.25
	Verrucomicrobiota	1.45	84.06
	Chloroflexota	1.61	35.48
	Spirochaetota	1.67	76.67
	Acidobacteriota	2.08	75
	Deinococcota	3.03	96.97
	Myxococcota	3.03	54.55
	Fusobacteriota	4.55	81.82
	Nitrospirota	4.55	68.18
	Bdellovibrionota	4.76	61.9
	Candidatus Saccharibacteria	5.56	77.78
	Chlamydiota	5.88	82.35
	Thermotogota	5.88	100
	Synergistota	6.25	93.75
	Aquificota	6.67	80
	Balneolota	7.14	100
	Chlorobiota	8.33	100
	Candidatus Margulisiibacteriota	9.09	63.64
	Armatimonadota	11.11	88.89
	Gemmatimonadota	14.29	100
	Rhodothermota	14.29	100
	Deferribacterota	14.29	100
	Ignavibacteriota	16.67	100
	Fibrobacterota	20	100
	Elusimicrobiota	20	80
	Candidatus Marinimicrobia	25	100
	Kiritimatiellota	25	100
	Nitrospinota	25	100
	Candidatus Absconditabacteria	33.33	100
	Candidatus Gracilibacteria	33.33	100
	Lentisphaerota	33.33	100
	Candidatus Moduliflexota	50	100
	Candidatus Melainabacteria	50	100
	Candidatus Tectomicrobia	50	100
	Candidatus Cloacimonadota	50	100
	Thermomicrobiota	50	100
	Atribacterota	50	100
	Candidatus Omnitrophota	50	100
	Chrysiogenota	50	100
	Candidatus Parcubacteria	50	100
	Candidate division Zixibacteria	50	100
	Candidatus Kapabacteria	100	100
	Candidatus Latescibacteria	100	100
	Coprothermobacterota	100	100
	Candidatus Mcinerneyibacteriota	100	100
	Candidatus Kryptonia	100	100
	Candidatus Dormibacteraeota	100	100
	Candidatus Poribacteria	100	100
	Candidatus Lithacetigenota	100	100
	Candidate division NC10	100	100
	Calditrichota	100	100
	Candidatus Cryosericota	100	100
	Caldisericota	100	100
	Abditibacteriota	100	100
	Thermodesulfobiota	100	100
	Candidatus Bipolaricaulota	100	100
	Candidatus Nomurabacteria	100	100
	Dictyoglomota	100	100
	Candidatus Paceibacterota	100	100
	Candidatus Hydrogenedentes	100	100
Eukaryota	Ascomycota	0.14	88.68
	Chordata	0.16	99.21
	Basidiomycota	0.42	90.68
	Streptophyta	0.45	99.11
	Arthropoda	0.53	91.98
	Nematoda	1.18	97.65
	Mucoromycota	1.43	91.43
	Apicomplexa	2.38	90.48
	Oomycota	2.94	100
	Chlorophyta	3.03	96.97
	Platyhelminthes	3.57	100
	Microsporidia	3.7	70.37
	Euglenozoa	5.56	94.44
	Chytridiomycota	6.25	93.75
	Zoopagomycota	7.14	71.43
	Mollusca	7.69	100
	Ciliophora	8.33	91.67
	Myzozoa	9.09	100
	Rotifera	10	100
	Cnidaria	11.11	88.89
	Evosea	11.11	88.89
	Bacillariophyta	12.5	100
	Ochrophyta	12.5	100
	Rhodophyta	14.29	100
	Echinodermata	20	100
	Fornicata	20	80
	Perkinsozoa	25	100
	Bigyra	25	75
	Choanozoa	25	100
	Annelida	25	100
	Haptophyta	33.33	100
	Heterolobosea	50	100
	Blastocladiomycota	50	100
	Cryptomycota	50	100
	Parabasalia	50	100
	Orthonectida	100	100
	Brachiopoda	100	100
	Cercozoa	100	100
	Metamonada	100	100
	Fungal Incertae sedis	100	100
	Endomyxa	100	100
	Bryozoa	100	100
	Cryptophyta	100	100
	Sulcozoa	100	100
	Placozoa	100	100
	Loukozoa	100	100
	Foraminifera	100	100
	Olpidiomycota	100	100
	Heliozoa	100	100
	Tardigrada	100	100
	Discosea	100	100
	Porifera	100	100
Viruses	Uroviricota	0.02	4.25
	Viral Incertae sedis	0.05	2.14
	Lenarviricota	0.11	4.95
	Cressdnaviricota	0.14	10
	Negarnaviricota	0.14	5.35
	Phixviricota	0.22	17.19
	Kitrinoviricota	0.25	9.9
	Cossaviricota	0.27	34.48
	Pisuviricota	0.28	19.83
	Duplornaviricota	0.44	8
	Artverviricota	0.52	15.46
	Nucleocytoviricota	0.71	27.86
	Peploviricota	0.86	50
	Preplasmiviricota	0.99	31.68
	Hofneiviricota	1.52	10.61
	Taleaviricota	5	45
	Saleviricota	5.88	11.76
	Orthornavirae Incertae sedis	7.14	35.71
	Dividoviricota	12.5	50

## Sheet: phylum_7mer_stats
Superkingdom	Taxonomy	Median ε-score (%)	Maximum ε-score (%)
Archaea	Euryarchaeota	0.43	41.28
	Thermoproteota	2.13	55.32
	Nitrososphaerota	4	76
	Candidatus Thermoplasmatota	4.17	79.17
	Archaeal Incertae sedis	9.09	27.27
	Candidatus Micrarchaeota	25	100
	Candidatus Undinarchaeota	33.33	100
	Candidatus Altarchaeota	50	100
	Nanoarchaeota	50	100
	Candidatus Parvarchaeota	50	100
	Candidatus Bathyarchaeota	100	100
	Candidatus Lokiarchaeota	100	100
	Candidatus Nanohaloarchaeota	100	100
	Candidatus Aenigmarchaeota	100	100
	Candidatus Thorarchaeota	100	100
	Candidatus Woesearchaeota	100	100
	Candidatus Korarchaeota	100	100
	Candidatus Diapherotrites	100	100
Bacteria	Pseudomonadota	0.03	26.19
	Actinomycetota	0.05	69.59
	Bacillota	0.06	36.78
	Bacteroidota	0.1	47.9
	Cyanobacteriota	0.44	91.27
	Thermodesulfobacteriota	0.7	39.44
	Mycoplasmatota	0.73	38.69
	Planctomycetota	0.88	63.16
	Campylobacterota	1.16	94.19
	Bacterial Incertae sedis	1.25	6.25
	Verrucomicrobiota	1.45	84.06
	Chloroflexota	1.61	35.48
	Spirochaetota	1.67	76.67
	Acidobacteriota	2.08	75
	Deinococcota	3.03	96.97
	Myxococcota	3.03	54.55
	Fusobacteriota	4.55	81.82
	Nitrospirota	4.55	68.18
	Bdellovibrionota	4.76	61.9
	Candidatus Saccharibacteria	5.56	77.78
	Chlamydiota	5.88	82.35
	Thermotogota	5.88	100
	Synergistota	6.25	93.75
	Aquificota	6.67	80
	Balneolota	7.14	100
	Chlorobiota	8.33	100
	Candidatus Margulisiibacteriota	9.09	63.64
	Armatimonadota	11.11	88.89
	Gemmatimonadota	14.29	100
	Rhodothermota	14.29	100
	Deferribacterota	14.29	100
	Ignavibacteriota	16.67	100
	Fibrobacterota	20	100
	Elusimicrobiota	20	80
	Candidatus Marinimicrobia	25	100
	Kiritimatiellota	25	100
	Nitrospinota	25	100
	Candidatus Absconditabacteria	33.33	100
	Candidatus Gracilibacteria	33.33	100
	Lentisphaerota	33.33	100
	Candidatus Moduliflexota	50	100
	Candidatus Melainabacteria	50	100
	Candidatus Tectomicrobia	50	100
	Candidatus Cloacimonadota	50	100
	Thermomicrobiota	50	100
	Atribacterota	50	100
	Candidatus Omnitrophota	50	100
	Chrysiogenota	50	100
	Candidatus Parcubacteria	50	100
	Candidate division Zixibacteria	50	100
	Candidatus Kapabacteria	100	100
	Candidatus Latescibacteria	100	100
	Coprothermobacterota	100	100
	Candidatus Mcinerneyibacteriota	100	100
	Candidatus Kryptonia	100	100
	Candidatus Dormibacteraeota	100	100
	Candidatus Poribacteria	100	100
	Candidatus Lithacetigenota	100	100
	Candidate division NC10	100	100
	Calditrichota	100	100
	Candidatus Cryosericota	100	100
	Caldisericota	100	100
	Abditibacteriota	100	100
	Thermodesulfobiota	100	100
	Candidatus Bipolaricaulota	100	100
	Candidatus Nomurabacteria	100	100
	Dictyoglomota	100	100
	Candidatus Paceibacterota	100	100
	Candidatus Hydrogenedentes	100	100
Eukaryota	Ascomycota	0.14	88.68
	Chordata	0.16	99.21
	Basidiomycota	0.42	90.68
	Streptophyta	0.45	99.11
	Arthropoda	0.53	91.98
	Nematoda	1.18	97.65
	Mucoromycota	1.43	91.43
	Apicomplexa	2.38	90.48
	Oomycota	2.94	100
	Chlorophyta	3.03	96.97
	Platyhelminthes	3.57	100
	Microsporidia	3.7	70.37
	Euglenozoa	5.56	94.44
	Chytridiomycota	6.25	93.75
	Zoopagomycota	7.14	71.43
	Mollusca	7.69	100
	Ciliophora	8.33	91.67
	Myzozoa	9.09	100
	Rotifera	10	100
	Cnidaria	11.11	88.89
	Evosea	11.11	88.89
	Bacillariophyta	12.5	100
	Ochrophyta	12.5	100
	Rhodophyta	14.29	100
	Echinodermata	20	100
	Fornicata	20	80
	Perkinsozoa	25	100
	Bigyra	25	75
	Choanozoa	25	100
	Annelida	25	100
	Haptophyta	33.33	100
	Heterolobosea	50	100
	Blastocladiomycota	50	100
	Cryptomycota	50	100
	Parabasalia	50	100
	Orthonectida	100	100
	Brachiopoda	100	100
	Cercozoa	100	100
	Metamonada	100	100
	Fungal Incertae sedis	100	100
	Endomyxa	100	100
	Bryozoa	100	100
	Cryptophyta	100	100
	Sulcozoa	100	100
	Placozoa	100	100
	Loukozoa	100	100
	Foraminifera	100	100
	Olpidiomycota	100	100
	Heliozoa	100	100
	Tardigrada	100	100
	Discosea	100	100
	Porifera	100	100
Viruses	Uroviricota	0.02	4.25
	Viral Incertae sedis	0.05	2.14
	Lenarviricota	0.11	4.95
	Cressdnaviricota	0.14	10
	Negarnaviricota	0.14	5.35
	Phixviricota	0.22	17.19
	Kitrinoviricota	0.25	9.9
	Cossaviricota	0.27	34.48
	Pisuviricota	0.28	19.83
	Duplornaviricota	0.44	8
	Artverviricota	0.52	15.46
	Nucleocytoviricota	0.71	27.86
	Peploviricota	0.86	50
	Preplasmiviricota	0.99	31.68
	Hofneiviricota	1.52	10.61
	Taleaviricota	5	45
	Saleviricota	5.88	11.76
	Orthornavirae Incertae sedis	7.14	35.71
	Dividoviricota	12.5	50
