# Supplementary material for: Taxonomic quasi‐primes: peptides charting lineage‐specific adaptations and disease‐relevant loci
Source: Protein Sci. 2025 Aug 25;34(9):e70241. doi: 10.1002/pro.70241 (PMC12375989; doi:10.1002/pro.70241)
Supplement: Supplementary file 2 [file PRO-34-e70241-s003.csv]

Entry	Short_Name
Insulin-like	Insulin-like
Reprolysin domain, adamalysin-type	Reprolysin_adamalysin
SH3BP4, SH3 domain	SH3BP4_SH3
Tex protein, YqgF-like domain	Tex_YqgF
Methyltransferase type 11	Methyltransf_11
Peptidase M20, dimerisation domain	Peptidase_M20_dimer
Thiamine pyrophosphate enzyme, TPP-binding	TPP_enzyme_TPP-bd
Domain of unknown function DUF2207	DUF2207
ATP-dependent helicase/deoxyribonuclease subunit B, N-terminal	ADDB_N
Survival protein SurE-like phosphatase/nucleotidase	SurE-like_Pase/nucleotidase
Transposase Tn5, dimerisation	Transposase_Tn5
Activator of Hsp90 ATPase homologue 1/2-like, C-terminal	ASHA1/2-like_C
ABC-2 type transporter, transmembrane domain, bacterial-type	ABC2_TM_bact-type
MraZ, C-terminal	MraZ_C
SecA DEAD-like, N-terminal	SecA_DEAD
Mre11 nuclease, N-terminal metallophosphatase domain	Mre11_N
Nucleolar 27S pre-rRNA processing, Urb2/Npa2, C-terminal	Urb2/Npa2_C
Ariadne domain	Ariadne
Expansin, cellulose-binding-like domain	Expansin_CBD
Semialdehyde dehydrogenase, dimerisation domain	Semialdhyde_DH_dimer_dom
Glycosyl hydrolase family 98, putative carbohydrate-binding module	Glyco_hyd_98_carb-bd
Frizzled domain	Frizzled_dom
BRO1 domain	BRO1_dom
Domain of unknown function DUF5672	DUF5672
Enhancer of mRNA-decapping protein 4, WD40 repeat region	EDC4_WD40
TAR DNA-binding protein 43, N-terminal	TDP-43_N
MATH/TRAF domain	MATH/TRAF_dom
Raptor, N-terminal CASPase-like domain	Raptor_N
Histidine kinase, N-terminal 7TM region	HisKA_7TM
Fibroblast growth factor receptor 1, catalytic domain	FGF_rcpt_1
mRNA decapping enzyme 2 , NUDIX hydrolase domain	Dcp2_NUDIX
Sporulation stage II protein D, amidase enhancer LytB N-terminal	SpoIID/LytB_N
Putative amidase domain	Amidase_6
Dynein heavy chain AAA lid domain	AAA_lid_11
Carbamoyl-phosphate synthase small subunit, N-terminal domain	CarbamoylP_synth_ssu_N
Domain of unknown function DUF4921	DUF4921
Mediator complex, subunit Med16, N-terminal	Mediator_Med16_N
Domain of unknown function DUF5714	DUF5714
Large ribosomal subunit protein bL25, beta domain	Ribosomal_bL25_b-dom
Squalene epoxidase	Squalene_epoxidase
Acyltransferase 3 domain	Acyl_transf_3_dom
Endo-beta-1,6-galactanase-like	6GAL-like
Ajuba-like, LIM domain 3	Ajuba-like_LIM3
DNA-directed RNA polymerase, subunit 2, hybrid-binding domain	DNA-dir_RNAP_su2_dom
Glucose-methanol-choline oxidoreductase, C-terminal	GMC_OxRtase_C
E3 ubiquitin-protein ligase UBR4, N-terminal	E3_UBR4_N
Glucosamine/galactosamine-6-phosphate isomerase	Glc/Gal-6P_isomerase
Fatty acid desaturase, N-terminal	FAS_N
Macro-like domain	Macro-like_dom
Serine/threonine-protein kinase N, C2 domain	C2_PKN
VPS10	VPS10
TRADD-like N-terminal domain	TRADD-like_N
Glycoamylase-like, conserved domain	Glycoamylase-like_cons_dom
Beta-mannosidase-like, galactose-binding domain-like	Beta-mannosidase-like_N2
Zinc finger, TAZ-type	Znf_TAZ
MIRO domain	MIRO_dom
Dedicator of cytokinesis, N-terminal domain	DOCK_N
AP-2 complex subunit mu, N-terminal	AP2_Mu_N
FAD-binding oxidoreductase/transferase, type 4, C-terminal	FAD-bd_oxidored_4_C
Pacifastin domain	Pacifastin_dom
RAVE complex protein Rav1 C-terminal	Rav1p_C
DNA-directed RNA polymerase, RpoA/D/Rpb3-type	DNA-dir_RNA_pol_RpoA/D/Rpb3
Pseudouridine synthase, TruD, insertion domain	PsdUridine_synth_TruD_insert
Sey1/RHD3-like, three-helix bundle domain	Sey1/RHD3-like_3HB
Circularly permuted (CP)-type guanine nucleotide-binding (G) domain	G_CP_dom
Pyruvate decarboxylase/indolepyruvate decarboxylase-like, PP-binding domain	TPP_PDC_IPDC
Phosphatidylglycerol lysyltransferase, C-terminal	LPG_synthase_C
DAZ-associated protein 1, RNA recognition motif 1	DAZAP1_RRM1
PriA DNA helicase, Cys-rich region (CRR) domain	PriA_CRR
KAP family P-loop domain	KAP_P-loop
Valyl tRNA synthetase, anticodon-binding domain	Anticodon_Ia_Val
NADPH-dependent FMN reductase-like domain	FMN_Rdtase-like_dom
PKD/Chitinase domain	PKD/Chitinase_dom
N-end rule aminoacyl transferase, C-terminal	N-end_Aminoacyl_Trfase_C
FAM69, N-terminal	FAM69_N
Heparin-sulfate lyase, N-terminal	Hepar_II_III_N
Metallophosphoesterase, TT1561-like	TT1561-like
EF-hand domain, type 2	EF-hand_dom_typ2
Mad3/Bub1 homology region 1	Mad3/Bub1_I
Molybdopterin cofactor biosynthesis C (MoaC) domain	Mopterin_CF_biosynth-C_dom
Protein-glutamine gamma-glutamyltransferase-like, C-terminal	TgpA-like_C
3-dehydroquinate synthase domain	DHQS/DOIS
RNA polymerase Rpb1, domain 7	RNA_pol_Rpb1_7
Alcohol dehydrogenase, iron-type/glycerol dehydrogenase GldA	ADH_Fe/GldA
Rad60/SUMO-like domain	Rad60/SUMO-like_dom
Tudor domain	Tudor
Exonuclease VII, large subunit, C-terminal	Exonuc_VII_lsu_C
Myotubularin-related protein 10, protein tyrosine phosphatase domain	MTMR10_PTP
PEP-utilising enzyme, C-terminal	PEP_util_C
DNA fragmentation factor 40, C-terminal	DFF40_C
Histone-binding protein RBBP4, N-terminal	Histone-bd_RBBP4_N
TNRC6, PABC binding domain	TNRC6_PABC-bd
Peptide N glycanase, PAW domain	Peptide_N_glycanase_PAW_dom
CO dehydrogenase/acetyl-CoA synthase complex beta subunit , C-terminal	ACS_CODH_B_C
PurM-like, C-terminal domain	PurM-like_C_dom
Adaptor protein Cbl, PTB domain	Cbl_PTB
Ammonium transporter AmtB-like domain	NH4_transpt_AmtB-like_dom
Bacterial transglutaminase-like, N-terminal	Bac_transglu_N
Replication factor A, C-terminal	Rep_factor-A_C
Domain of unknown function DUF4326	DUF4326
Flavoprotein pyridine nucleotide cytochrome reductase-like, FAD-binding domain	Cbr1-like_FAD-bd_dom
CSC1/OSCA1-like, 7TM region	CSC1/OSCA1-like_7TM
Domain of unknown function DUF6784	DUF6784
Era-type guanine nucleotide-binding (G) domain	G_ERA_dom
Ribosome control protein 1	Ribosome_control_1
DDB1- and CUL4-associated factor 15, WD40 repeat-containing domain	DCAF15_WD40
Putative phage metallopeptidase	Put_Metallopep
RNA polymerase Rpb2, domain 2	RNA_pol_Rpb2_2
Vps53, C-terminal	Vps53_C
Ferritin-like diiron domain	Ferritin-like_diiron
Sarcoglycan alpha/epsilon second domain	Sarcoglycan_C
PROCT domain	PROCT
HORMA domain	HORMA_dom
3D domain	3D_dom
Cyclin, N-terminal	Cyclin_N
Rhamnogalacturonan lyase family 11, C-terminal domain	RGL11_C
Amidase signature domain	Amidase_dom
Polynucleotide kinase-phosphatase, ligase domain	PNKP_ligase_dom
Mut7-C RNAse domain	Mut7-C_RNAse_dom
Tyrosine-protein kinase ephrin type A/B receptor-like	Tyr-kin_ephrin_A/B_rcpt-like
RAI1-like	RAI1
SsuA/THI5-like	SsuA/THI5
Exocyst complex subunit EXOC6/Sec15, C-terminal	EXOC6/Sec15_C
Glycosyl hydrolase family 26 domain	GH26_dom
HR1 rho-binding domain	HR1_rho-bd
YdbS-like, PH domain	YdbS-like_PH
NAD(P) binding domain of glutamate dehydrogenase	NAD_bind_Glu_DH
Lipid A biosynthesis, N-terminal	Lipid_A_biosynth_N
Gamma-glutamyl cyclotransferase-like	GGCT-like
RmlD-like substrate binding domain	RmlD-like-bd
Intermediate filament, rod domain	IF_rod_dom
UDP-N-acetylglucosamine 2-epimerase domain	UDP_GlcNAc_Epimerase_2_dom
SMP-30/Gluconolactonase/LRE-like region	SGL
Nck1, SH3 domain 2	Nck1_SH3_2
Tesmin/TSO1-like CXC domain	Tesmin/TSO1-like_CXC
Bin3-type S-adenosyl-L-methionine binding domain	BIN3_SAM-bd_dom
P-type trefoil domain	P_trefoil_dom
Guanylate-binding protein, N-terminal	Guanylate-bd_N
Zinc finger CCHC FOG-type	ZF_CCHC_FOG
SagB-type dehydrogenase domain	SagB-type_dehydrogenase
Peptidyl-prolyl cis-trans isomerase, PpiC-type	PPIase_PpiC
DOCKER, Lobe A	DOCKER_Lobe_A
Domain of unknown function DUF2231, transmembrane	DUF2231_TM
CHRD	CHRD
ABC transporter-like, ATP-binding domain	ABC_transporter-like_ATP-bd
ETF-QO/FixC, ubiquinone-binding	ETF-QO/FixC_UQ-bd
Carboxymuconolactone decarboxylase-like	CMD-like
Peptidase M10A, catalytic domain	M10A_MMP
PROP1-like, PPR domain	PROP1-like_PPR_dom
E3 ubiquitin ligase UBR4, C-terminal	E3_Ub_ligase_UBR4_C
CBP/p300-type histone acetyltransferase domain	CBP_P300_HAT
Novel STAND NTPase 3	nSTAND3
Double Cache domain 1	dCache_1
Vta1/callose synthase, N-terminal	Vta1/CALS_N
Transposase, Synechocystis PCC 6803	Transposase_14
Regulator of G protein signalling-like domain	RGS-like_dom
FERM domain	FERM_domain
Nuclear factor of activated T-cells 5, Rel homology domain, DNA-binding domain	NFAT5_RHD_DNA-bd
DOCKER domain	DOCKER_dom
Formylmethanofuran: tetrahydromethanopterin formyltransferase Ftr, C-terminal	ForMFR_H4MPT_ForTrfase_C
DNA-directed DNA polymerase, family B, mitochondria/virus	DNA-dir_DNA_pol_B_mt/vir
Thioredoxin domain	Thioredoxin_domain
Fungal-type protein kinase	Pkinase_fungal
Large ribosomal subunit protein uL6, alpha-beta domain	Ribosomal_uL6_a/b-dom
FAD-binding domain	FAD-bd
PDZ domain	PDZ
Uracil-DNA glycosylase-like	Uracil-DNA_glycosylase-like
SH3PXD2B, SH3 domain 1	SH3PXD2B_SH3_1
Lipid desaturase domain	Lipid_desat
Gfo/Idh/MocA-like oxidoreductase, N-terminal	Gfo/Idh/MocA-like_OxRdtase_N
Heme-oxidized IRP2 ubiquitin ligase 1, BRcat domain	BRcat_RBR_HOIL1
Cell division control protein 73, C-terminal	CDC73_C
Dihydrofolate reductase domain	DHFR_dom
Ferlin, fourth C2 domain	C2D_Ferlin
CobQ/CobB/MinD/ParA nucleotide binding domain	CobQ/CobB/MinD/ParA_Nub-bd_dom
Glycogen debranching enzyme, bacterial and archaeal type, N-terminal	Glycogen_debranch_N
Hydroxynitrile lyase-like, cupin domain	HNL-like_cupin
Domain of unknown function DUF6537	DUF6537
Bicarbonate transporter-like, transmembrane domain	HCO3_transpt-like_TM_dom
Alpha/beta hydrolase fold-1	AB_hydrolase_1
Exosortase/Archaeosortase domain	Exo/Archaeosortase_dom
Domain of unknown function DUF2341	DUF2341
Sactionine bond-forming enzyme CteB-like, SPASM domain	SPASM_CteB-like
Small nuclear ribonucleoprotein D1	Sm_D1
Nucleotidyl transferase domain	NTP_transferase_dom
ARHGAP6/36, RhoGAP domain	ARHGAP6_RhoGAP
Domain of unknown function DUF2344	DUF2344
Isoamylase, C-terminal	Isoamylase_C
Type I-B CRISPR-associated protein Cas8b/Csh1, C-terminal	CRISPR-assoc_prot_Cas8b/Csh1_C
Flavodoxin domain	Flavodoxin_dom
Acyl transferase domain	Acyl_transferase_dom
16S/18S rRNA aminocarboxypropyltransferase Tsr3, C-terminal	Tsr3_C
Zinc finger, TFIIS-type	Znf_TFIIS
Phage integrase SAM-like domain	SAM-like_dom
Neurobeachin, beta-propeller domain	NBCH_WD40
Phosphoenolpyruvate carboxykinase, C-terminal P-loop domain	PEP_carboxykinase_GTP_C
Peptidase C45, hydrolase domain	Peptidase_C45_hydrolase
UvrC, RNAse H endonuclease domain	UvrC_RNase_H_dom
FAD-binding 8	FAD-bd_8
Domain of unknown function DUF5916	DUF5916
SWIB/MDM2 domain	SWIB_MDM2_domain
FAM69, protein-kinase domain	FAM69_kinase_dom
DNA topoisomerase, type IIA, domain A	Topo_IIA_dom_A
HD-GYP domain	HD_GYP_dom
NADP-dependent oxidoreductase domain	NADP_OxRdtase_dom
Polyphosphate kinase-2-related	PPK2-related
Cytochrome c7-like	Cyt_c7-like
Methionyl-tRNA formyltransferase, C-terminal domain	Met-tRNA-FMT_C
Alkyl hydroperoxide reductase subunit C/ Thiol specific antioxidant	AhpC/TSA
Orn/DAP/Arg decarboxylase 2, N-terminal	De-COase2_N
Domain of unknown function DUF6785	DUF6785
Multicopper oxidase-like, N-terminal	Cu-oxidase-like_N
Disabled homolog 2-interacting protein, C-terminal domain	DAB2P_C
Ribonuclease HII/HIII domain	RNase_HII/HIII_dom
Zinc-dependent phospholipase C	Zn_PLipaseC
Pancreatic trypsin inhibitor Kunitz domain	Kunitz_BPTI
DnaA N-terminal domain	DnaA_N_dom
YHS domain	YHS_dom
Phosphatidylinositol 3-/4-kinase, catalytic domain	PI3/4_kinase_cat_dom
Auxin response factor domain	ARF_dom
Rhodanese-like domain	Rhodanese-like_dom
N-acetylneuraminic acid synthase, N-terminal	Neu5Ac_N
Alpha-L-fucosidase, C-terminal	Fucosidase_C
Piezo non-specific cation channel, R-Ras-binding domain	Piezo_RRas-bd_dom
Serine/threonine-specific protein phosphatase/bis(5-nucleosyl)-tetraphosphatase	Ser/Thr-sp_prot-phosphatase
Orn/DAP/Arg decarboxylase 2, C-terminal	De-COase2_C
Domain of unknown function DUF4424	DUF4424
NXP-1, middle HEAT-repeat binding domain	NXP1_M-like
DNA polymerase alpha/delta/epsilon, subunit B	DNA_pol_a/d/e_bsu
Arginyl-tRNA synthetase, catalytic core domain	ArgRS_core
PGG domain	PGG_dom
TfoX, N-terminal	TfoX_N
Biotin carboxylase-like, N-terminal domain	BC-like_N
CABIT domain	CABIT_dom
Glutathione S-transferase, C-terminal-like	Glutathione-S-Trfase_C-like
Transcriptional regulator LmrA/YxaF-like, C-terminal domain	YxaF_TetR_C
Pellino, RING domain	Pellino_RING
Manganese/iron superoxide dismutase, N-terminal	Mn/Fe_SOD_N
tRNA-specific 2-thiouridylase MnmA-like, C-terminal domain	MnmA-like_C
Endoplasmic reticulum vesicle transporter, C-terminal	Erv_C
Nitronate monooxygenase	NMO
Cobalamin-independent methionine synthase MetE, C-terminal/archaeal	Met_Synth_C/arc
Protein kinase domain	Prot_kinase_dom
Small ribosomal subunit protein uS7 domain	Ribosomal_uS7_dom
NTP pyrophosphohydrolase MazG-like domain	MazG-like_dom
Regulator of MON1-CCZ1 complex, C-terminal	RMC1_C
Chimaerin, RhoGAP domain	RhoGAP_chimaerin
Glycoside hydrolase family 57, N-terminal domain	Glyco_hydro_57_N
YqaJ viral recombinase	YqaJ_viral_recombinase
Pyruvate formate lyase domain	PFL_dom
25S rRNA (uridine-N(3))-methyltransferase BMT5-like	BMT5-like
Globin-sensor domain	Globin-sensor_dom
Epoxyqueuosine reductase QueG, DUF1730	QueG_DUF1730
Domain of unknown function DUF4872	DUF4872
D-isomer specific 2-hydroxyacid dehydrogenase, NAD-binding domain	D-isomer_DH_NAD-bd
Rad4/PNGase transglutaminase-like fold	Rad4/PNGase_transGLS-fold
LUD domain	LUD_dom
Nitric oxide reductase subunit B, cytochrome c-like domain	NorB_cytochrome_c-like
Fibronectin type III	FN3_dom
Nuclear hormone receptor, ligand-binding domain	Nucl_hrmn_rcpt_lig-bd
GtrA/DPMS, transmembrane domain	GtrA_DPMS_TM
RAD3-like helicase, DEAD	RAD3-like_helicase_DEAD
AP2/ERF domain	AP2/ERF_dom
TMEM62, metallophosphatase domain	MPP_TMEM62
GUN4-like	GUN4-like
Myosin head, motor domain	Myosin_head_motor_dom-like
Acetate-CoA ligase [ADP-forming], alpha domain	AcCoA-synth-alpha
Domain of unknown function DUF4234	DUF4234
Coiled-coil SMC6 And NSE5 INteracting (CANIN) domain	CANIN_dom
Double-GTPase 1	DO-GTPase1
Domain of unknown function DUF2249	DUF2249
Glycosyl hydrolase family 30, TIM-barrel domain	Glyco_hydro_30_TIM-barrel
PP5, C-terminal metallophosphatase domain	PP5_C
RNA helicase UPF1, Cys/His rich zinc-binding domain	UPF1_CH/ZBD
Glycosyl hydrolase 94	Glyco_hydrolase_94
Thyroglobulin type-1	Thyroglobulin_1
Bacterial transcription activator, effector binding	AraC_E-bd
Restriction endonuclease type II-like domain	Restrct_endonuc-II-like_dom
Receptor-type tyrosine-protein phosphatase mu, PTPase domain, repeat 1	R-PTP-mu_cat_rpt1
Adenylosuccinate lyase C-terminal	AdenyloSucc_lyase_C
Translation initiation factor IF2/IF5 domain	Transl_init_fac_IF2/IF5_dom
ATP-dependent RNA helicase eIF4A, DEAD-box helicase domain	EIF4A_DEADc
Nck2, SH3 domain 2	Nck2_SH3_2
Peptidase A2A, retrovirus, catalytic	Peptidase_A2_cat
DDX18/Has1, DEAD-box helicase domain	DDX18/Has1_DEADc
Glycoside hydrolase, family 3, N-terminal	Glyco_hydro_3_N
Peptidase M50	Peptidase_M50
GPI ethanolamine phosphate transferase 2, C-terminal	PIGG/GPI7_C
Methionyl-tRNA formyltransferase, N-terminal domain	Met-tRNA-FMT_N
Histone acetyltransferase domain, MYST-type	HAT_MYST-type
Piwi domain	Piwi
Polyribonucleotide 5'-hydroxyl-kinase Clp1, P-loop domain	CLP1_P
RNA polymerase Rpb1, domain 3	RNA_pol_Rpb1_3
Domain of unknown function DUF4178	DUF4178
Pleckstrin homology domain	PH_domain
Domain of unknown function DUF1508	DUF1508
E3 ubiquitin-protein ligase RNF217, BRcat domain	BRcat_RBR_RNF217
Citrate transporter-like domain	Cit_transptr-like_dom
Domain of unknown function DUF262	GmrSD_N
LYC1, C-terminal domain	GNAT_LYC1-like
B(0)AT2, solute-binding domain	B(0)AT2
Domain of unknown function DUF4246, C-terminal	DUF4246_C
Formiminotransferase catalytic domain	Formiminotransferase_cat
Helicase-like, DEXD box c2 type	Helicase-like_DEXD_c2
PIN domain	PIN_dom
Fibrillin 1, unique N-terminal domain	Fibrillin_U_N
Tetrapyrrole methylase	4pyrrol_Mease
Maelstrom domain	Maelstrom
Aminoacyl-tRNA synthetase, class II	aa-tRNA-synth_II
Heat shock factor (HSF)-type, DNA-binding	HSF_DNA-bd
Methanolan biosynthesis EpsI	Methanolan_biosynth_EpsI
AMMECR1 domain	AMMECR1_domain
Peptidase C39-like	Peptidase_C39-like
Aconitase/3-isopropylmalate dehydratase large subunit, alpha/beta/alpha domain	Acoase/IPM_deHydtase_lsu_aba
ATP:guanido phosphotransferase, catalytic domain	ATP-guanido_PTrfase_cat
Pep3/Vps18/deep orange, beta-propeller domain	Pep3_Vps18
Bifunctional phosphoglucose/phosphomannose isomerase, SIS domain 1	SIS_PGI/PMI_1
Acylglycerol kinase, C-terminal	AGK_C
Laminin, N-terminal	Laminin_N
FGD2, N-terminal PH domain	FGD2_PH1
Class I PurE	PurE_ClassI
Sialate O-acetylesterase domain	SASA
Homotrimeric ring hydroxylase, catalytic domain	Homotrim_ring_OHase_catalytic
FAD/NAD(P)-binding domain	FAD/NAD-binding_dom
ATP-grasp fold	ATP-grasp
Glycosyl hydrolase, C-terminal (DUF3459)	DUF3459
Cytochrome c oxidase subunit I domain	Cyt_c_oxase_su1_dom
ER-bound oxygenase mpaB/mpaB'/Rubber oxygenase, catalytic domain	MPAB/Lcp_cat_dom
Peptidase C14, caspase non-catalytic subunit p10	Pept_C14_p10
Helicase HerA, central domain	HerA_central
TROVE domain	TROVE_dom
La-type HTH domain	La_HTH
RNA polymerase Rpb1, domain 5	RNA_pol_Rpb1_5
Tyrosine-protein kinase Lyn, SH2 domain	Lyn_SH2
Zinc finger, ZZ-type	Znf_ZZ
Tubulin/FtsZ, 2-layer sandwich domain	Tubulin/FtsZ_2-layer-sand-dom
MazG-like, C-terminal domain	NTP-PPase_MazG-like_C
Carboxylesterase, type B	CarbesteraseB
Arginosuccinate synthase C-terminal domain	Arginosuc_syn_C
ChrB, N-terminal	ChrB_N
Rho GTPase-binding/formin homology 3 (GBD/FH3) domain	GBD/FH3_dom
Haem-binding domain	Haem-bd
tRNA synthetases class I, catalytic domain	tRNA-synt_1_cat_dom
Acylamino-acid-releasing enzyme, N-terminal domain	AARE_N
Paxillin/TGFB1I1, LIM domain 1	Paxillin_TGFB1I1_LIM_dom1
RNA polymerase sigma factor 54, core-binding domain	RNA_pol_sigma_54_core-bd
Vitellogenin, N-terminal	Vitellogenin_N
Domain of unknown function DUF1996	DUF1996
MEI2-like, RNA recognition motif 1	MEI2-like_RRM1
OBG-type guanine nucleotide-binding (G) domain	G_OBG
Single Cache domain 2	sCache_2
Heparinase II/III-like, C-terminal	Hepar_II_III_C
Transcription factor zinc-finger	TF_Znf
Peptidyl-prolyl cis-trans isomerase, FKBP-type, N-terminal	PPIase_FKBP_N
Calcium/calmodulin-dependent protein kinase II, association-domain	Ca/CaM-dep_prot_kinase-assoc
Protein OS9-like domain	OS9-like_dom
Domain of unknown function DUF4143	DUF4143
DAPG hydrolase, PhiG domain	DAPG_hydrolase
Glycoside-hydrolase family GH114, TIM-barrel domain	GH114_TIM-barrel
Polyketide/metazoan fatty acid synthase, dehydratase domain	PKS_mFAS_DH
Folliculin/SMCR8, tripartite DENN domain	FLCN/SMCR8_DENN
DOMON domain	DOMON_domain
Proteinase K-like catalytic domain	PCSK9_ProteinaseK-like
SLC26A/SulP transporter domain	SLC26A/SulP_dom
Acyl-CoA dehydratase activase domain	CoA_E_activase_dom
Dual specificity tyrosine-phosphorylation-regulated kinase 1A/1B, catalytic domain	PKc_DYR1A/1B
OLD protein-like, TOPRIM domain	TOPRIM_OLD
Bromodomain	Bromodomain
Protein Unc-13, C2B domain	Unc-13_C2B
SOCS4, SH2 domain	SOCS4_SH2
Beta-ketoacyl-[acyl-carrier-protein] synthase III, C-terminal	ACP_syn_III_C
Tubulin binding cofactor C-like domain	Tubulin-bd_cofactor_C_dom
CTP:phosphocholine cytidylyltransferase domain	CCT
XPG, N-terminal	XPG_DNA_repair_N
BSD domain	BSD_dom
Heat shock chaperonin-binding	STI1_HS-bd
Nose resistant-to-fluoxetine protein, N-terminal	Nose-resist-to-fluoxetine_N
Pleckstrin homology domain, Mcp5-type	PH_dom-Mcp5-type
Somatomedin B domain	Somatomedin_B_dom
Glycosyl hydrolases family 2, sugar binding domain	Glyco_hydro_2_N
Ephrin type-A receptor 8, ligand binding domain	EphA8_rcpt_lig-bd
YoaP-like domain	YoaP-like_dom
Lipid/polyisoprenoid-binding, YceI-like	Lipid/polyisoprenoid-bd_YceI
Domain of unknown function (DUF6917)	DUF6917
Squalene cyclase, C-terminal	SQ_cyclase_C
GTP binding domain	GTP-bd
Apoptosis-stimulating of p53 protein 1, RA domain	ASPP1_RA
Kinesin-like protein KIF11-like, kinesin motor domain	KIF11-like_kin_motor_dom
DNA replication factor RFC1, C-terminal	DNA_replication_fac_RFC1_C
NADH-quinone oxidoreductase, subunit D	NADH_Q_OxRdtase_suD
SETD4, SET domain	SETD4_SET
LRRC8, pannexin-like TM region	LRRC8_Pannexin-like
Aromatic-ring-hydroxylating dioxygenase, alpha subunit, C-terminal domain	Ring_hydroxy_dOase_asu_C_dom
Ribosomal RNA adenine methylase transferase, N-terminal	rRNA_Ade_methylase_Trfase_N
PIK-related kinase, FAT	PIK-rel_kinase_FAT
Acetolactate synthase large subunit, TPP binding domain	AHAS_TPP
Translation initiation factor 3, C-terminal	Translation_initiation_fac_3_C
Cytochrome b/b6, N-terminal domain, eukaryotic/bacterial	Cytochrome_b_N_euk/bac
Archaeal Nre, N-terminal	Nre_N
Muskelin, N-terminal	Muskelin_N
QUIRKY-like, fourth C2 domain	C2D_MCTP_PRT_plant
FGD1, N-terminal PH domain	FGD1_PH1
E3 ubiquitin-protein ligase listerin, N-terminal domain	Ltn1_N
Methylcytosine dioxygenase TET1-3, oxygenase domain	TET_oxygenase
Cell envelope-related transcriptional attenuator domain	LytR_CpsA_psr
Prp18	Prp18
CENP-V/GFA domain	CENP-V/GFA
Lon protease, N-terminal domain	Lon_prtase_N
Copper type II ascorbate-dependent monooxygenase, C-terminal	Cu2_monoox_C
Tau-tubulin kinase homolog Asator-like, catalytic domain	TTBK_Asator-like_STKc
Lysophospholipase, catalytic domain	LysoPLipase_cat_dom
Thermitase-like, domain	Thermitase-like_dom
Glycine N-acyltransferase, N-terminal	Glycine_N-acyltransferase_N
RAP domain	RAP
Far11/STRP, C-terminal	Far11/STRP_C
Peptidase M61, N-terminal domain	Peptidase_M61_N
EIF3F/CSN6-like, C-terminal	EIF3F/CSN6-like_C
Domain of unknown function DUF5117	DUF5117
ABC1 atypical kinase-like domain	ABC1_dom
Fido domain	Fido
GB1/RHD3-type guanine nucleotide-binding (G) domain	G_GB1_RHD3_dom
Mei2-like, C-terminal RNA recognition motif	Mei2-like_Rrm_C
Immunoglobulin subtype 2	Ig_sub2
Shisa, N-terminal domain	Shisa_N
Cyclin, C-terminal domain 2	Cyclin_C_2
Cadherin, Y-type LIR-motif	Cadherin_Y-type_LIR
X8 domain	X8
Shedu protein SduA, C-terminal	SduA_C
Domain of unknown function DUF3456	DUF3456
Cyclic nucleotide-binding domain	cNMP-bd_dom
Homeodomain, ZF-HD class	Homeodomain_ZF_HD
Double jelly roll-like domain	DJR-like_dom
4Fe-4S ferredoxin-type, iron-sulphur binding domain	4Fe4S_Fe-S-bd
Dihydropteroate synthase domain	DHP_synth_dom
N-end aminoacyl transferase, N-terminal	N-end_Aminoacyl_Trfase_N
Histidine kinase domain	His_kinase_dom
ENPP1-3/EXOG-like, endonuclease/phosphodiesterase domain	ENPP1-3/EXOG-like_nuc-like
MID domain of medPIWI	MID_MedPIWI
Ephrin-A ectodomain	Ephrin-A_Ecto
Semialdehyde dehydrogenase, NAD-binding	Semialdehyde_DH_NAD-bd
Peptidase M12B, ADAM/reprolysin	Peptidase_M12B
Glycosyl transferase, family 1	Glyco_trans_1
Domain of unknown function DUF4910	DUF4910
PBP domain	PBP_domain
Carbohydrate kinase FGGY, N-terminal	FGGY_N
PAN2, UCH domain	PAN2_UCH_dom
Peptidase M13, C-terminal domain	Peptidase_M13_C
Transposase IS701-like, DDE domain	IS701-like_DDE_dom
RlpA-like protein, double-psi beta-barrel domain	RlpA-like_DPBB
Transcription termination factor NusA	Tscrpt_termination_fac_NusA
Aminopeptidase N-like , N-terminal domain	Aminopeptidase_N-like_N
SAND domain	SAND_dom
Rapamycin-insensitive companion of mTOR, middle domain	RICTOR_M
Fibrillar collagen, C-terminal	Fib_collagen_C
DEPDC5, C-terminal	DEPDC5_CTD
SH3PXD2A, SH3 domain 3	SH3PXD2A_SH3_3
NIPSNAP	NIPSNAP
D-glutamate cyclase-like, C-terminal	GLUCM_C
LIM3 prickle	LIM3_prickle
Kalirin/Triple functional domain protein, pleckstrin homology (PH) domain 1	Kalirin_TRIO_PH_1
CCA-adding enzyme, C-terminal domain	CAA_C
Oxidoreductase-like, N-terminal	Oxidoreductase-like_N
Potassium channel tetramerization domain-containing protein 8, H1 domain	H1_KCTD8
MKRN2 opposite strand protein-like, C-terminal	MKRN2OS-like_C
Phosphatase PP2A regulatory subunit A/Splicing factor 3B subunit 1-like, HEAT repeat	PP2A/SF3B1-like_HEAT
F-box associated (FBA) domain	F-box-assoc_dom
Kelch-like protein 24, BTB/POZ domain	BTB_POZ_KLHL24
Myotubularin-related protein 1, protein tyrosine phosphatase domain	MTMR1_PTP
P5B-type ATPase, N-terminal	P5A-ATPase_N
Zinc finger, FYVE-related	Znf_FYVE-rel
Dbl homology (DH) domain	DH-domain
PhnB-like	PhnB-like
Germinal-centre associated nuclear protein, MCM3AP domain	MCM3AP_GANP
Domain of unknown function (DUF6996)	DUF6996
Photosynthesis system II assembly factor Ycf48/Hcf136-like domain	PSII_CF48-like_dom
DNMT3, ADD domain, PHD zinc finger	DNMT3_ADD_PHD
Amino acid transporter, transmembrane domain	AA_transpt_TM
Cps14G polysaccharide biosynthesis glycosyltransferase-like domain	Cps14G-like
Formate dehydrogenase H, N-terminal	Formate_Dh-H_N
SMYD4, SET domain	SMYD4_SET
Protein Kinase B, pleckstrin homology domain	PH_PKB
CREB-binding protein/p300, atypical RING domain	RING_CBP-p300
Serine/threonine-protein phosphatase 4 regulatory subunit 3-like, central domain	P4R3-like_central_dom
WRKY domain	WRKY_dom
Longin domain	Longin_dom
HEPN domain	HEPN_dom
Peptidase family A1 domain	PEPTIDASE_A1
SAM-dependent methyltransferase RsmB-F/NOP2-type domain	MeTrfase_RsmB-F_NOP2_dom
Phosphate acetyltransferase	P_AcTrfase
TrmO-like, N-terminal domain	TrmO-like_N
Cation channel sperm-associated auxiliary subunit beta, 2nd domain	CATSPERB_2nd
Thrombospondin, C-terminal	Thrombospondin_C
Class II aldolase/adducin N-terminal	Aldolase_II/adducin_N
Gamma-aminobutyric acid receptor subunit alpha-2, extracellular domain	Gabra-2_ECD
Desulfoferrodoxin, ferrous iron-binding domain	Desulfoferrodoxin_Fe-bd_dom
D-isomer specific 2-hydroxyacid dehydrogenase, catalytic domain	D-isomer_2_OHA_DH_cat_dom
Nucleoside diphosphate kinase-like domain	NDK-like_dom
DUF917, C-terminal domain	DUF917_C
E3 ubiquitin-protein ligase UBR-like, C-terminal	E3_ligase_UBR-like_C
FIST, C-domain	FIST_C
Glycine cleavage system P-protein, N-terminal domain	GDC-P_N
RPN1, N-terminal	RPN1_N
MGA, conserved domain	MGA_dom
TNFR/NGFR cysteine-rich region	TNFR/NGFR_Cys_rich_reg
Peptidase S26	Peptidase_S26
DNA primase, DnaG	DNA_primase_DnaG
Class V myosin, motor domain	MYSc_Myo5
ELYS-like domain	ELYS_dom
Histidine kinase/HSP90-like ATPase domain	HATPase_dom
CxxC-x17-CxxC domain	CxxC-x17-CxxC_dom
NapC/NirT cytochrome c, N-terminal	NapC/NirT_cyt_c_N
PRONE domain	PRONE_dom
E3 ubiquitin-protein ligase parkin, Rcat domain	Rcat_RBR_parkin
Threonine-tRNA ligase, class IIa, anticodon-binding domain	ThrRS_anticodon
SANT domain	SANT_dom
CRA domain	CRA_dom
Saccharopine dehydrogenase, NADP binding domain	Sacchrp_dh_NADP-bd
STAMBP/STALP-like, MPN domain	STAMBP/STALP-like_MPN
Dual-specificity phosphatase CDC14, C-terminal	CDC14_C
CFA20 domain	CFA20_dom
2-oxoglutarate dehydrogenase E1 component/KDG, C-terminal	ODO-1/KGD_C
ZU5 domain	ZU5_dom
Dienelactone hydrolase	Dienelactn_hydro
BTBD9, BACK-like domain	BTBD9_BACK-like_dom
DDE superfamily endonuclease domain	DDE_SF_endonuclease_dom
Poly (ADP-ribose) glycohydrolase, helical domain	PARG_helical
Hydantoinase A/oxoprolinase	Hydantoinase_A
Sulfatase, N-terminal	Sulfatase_N
NOSIC	NOSIC
MTHFR, SAM-binding regulatory domain	MTHFR_C
Transcription factor domain, fungi	Transcription_factor_dom_fun
Ubiquitin-activating enzyme E1, C-terminal	Ub-activating_enz_E1_C
Lipase, N-terminal	Lipase_N
Diacylglycerol kinase delta, first protein kinase C conserved region 1	C1_DGKdelta_rpt1
FtsK gamma domain	Ftsk_gamma
Adenosine deaminase/editase	A_deamin
Palmitoyltransferase, DHHC domain	Palmitoyltrfase_DHHC
CCR4-NOT transcription complex subunit 1, TTP binding domain	CNOT1_TTP_bind
TFIID subunit TAF5, NTD2 domain	TFIID_NTD2
NGN domain, eukaryotic	NGN_Euk
Tensin-type phosphatase domain	Tensin_phosphatase
PET domain	PET_domain
SLIDE domain	SLIDE
Membrane insertase YidC/ALB, C-terminal	YidC_ALB_C
Magnetochrome domain	MCR
Pellino, FHA domain	Pellino_FHA
Sushi/SCR/CCP domain	Sushi_SCR_CCP_dom
Polyketide synthase, beta-ketoacyl synthase domain	PKS_Beta-ketoAc_synthase_dom
STAG	STAG
ATP-sulfurylase PUA-like domain	ATP-Sase_PUA-like_dom
Type IV methyl-directed restriction enzyme EcoKMcrB subunit, DNA-binding domain	McrB_DNA-bd
Net1, PH domain	Net1_PH
Cell morphogenesis central region	MOR2-PAG1_mid
Exonuclease, RNase T/DNA polymerase III	Exonuclease_RNaseT/DNA_pol3
MmeI-like, DNA-methyltransferase domain	MmeI_Mtase
Domain of unknown function DUF218	DUF218
Xrn1, helical domain	Xrn1_helical
Alpha-(1,6)-fucosyltransferase, N- and catalytic domain	Fut8_N_cat
Hormone-sensitive lipase, N-terminal	HSL_N
Glycosyltransferase 2-like	Glyco_trans_2-like
Metalloprotease TldD/E, C-terminal domain	Metalloprtase-TldD/E_C
IMP biosynthesis enzyme PurP, N-terminal	IMP_biosynth_PurP_N
N-acetylmuramoyl-L-alanine amidase domain	Amidase_domain
Thymidylate synthase/dCMP hydroxymethylase domain	Thymidate_synth/dCMP_Mease_dom
Phosphoglucose isomerase, SIS domain 1	SIS_PGI_1
Glycoside hydrolase, family 44	Glyco_hydro_44
KBTBD4, BACK domain	KBTBD4_BACK
Novel toxin 11	Ntox11
SpoVT-AbrB domain	SpoVT-AbrB_dom
Nuclear receptor-binding SET domain-containing protein 1, second PWWP domain	PWWP_NSD1_rpt2
Vertebrate-like NAGS Gcn5-related N-acetyltransferase (GNAT) domain	Vertebrate-like_GNAT_dom
Yippee domain	Yippee
TET-Associated Glycosyltransferase	TAGT
PI4-kinase, N-terminal	PI4K_N
Methylamine utilisation protein, MauE	Methylamine_util_MauE
GPAT/DHAPAT, C-terminal domain	GPAT/DHAPAT_C
CTP synthase, N-terminal	CTP_synthase_N
Dendritic cell-specific transmembrane protein-like	DC_STAMP-like
Glycosyltransferase subfamily 4-like, N-terminal domain	Glyco_trans_4-like_N
Group II intron, maturase-specific	Mat_intron_G2
Peptidase M12A	Peptidase_M12A
Domain of unknown function DUF3696, C-terminal	DUF3696
Hemerythrin, metal-binding domain	Hemerythrin_metal-bd
Lysine-tRNA ligase, class II, N-terminal	Lys-tRNA-ligase_II_N
NIDO domain	NIDO_dom
YdhG-like domain	YdhG-like
Large ribosomal subunit protein uL16 domain	Ribosomal_uL16_dom
Translation elongation factor EFTu-like, domain 2	EFTu-like_2
Domain of unknown function DUF6589	DUF6589
DNA topoisomerase, type IA, domain 2	Topo_IA_2
Exonuclease 1-like, PIN-like domain	PIN-like_EXO1
Phospholipase A2 domain	PLipase_A2_dom
Zinc finger, LIM-type	Znf_LIM
Ring-hydroxylating dioxygenase, alpha subunit NdoB-like, C-terminal	RHO_NdoB-like_C
QUIRKY-like, second C2 domain	C2B_MCTP_PRT_plant
Chitin synthase chs-1/2, N-terminal putative transporter domain	Chs-1/2_IV_N
Poly(A) polymerase, central domain	PolA_pol_cen_dom
Inositol 1,4,5-trisphosphate/ryanodine receptor	Ins145_P3_rcpt
GTP cyclohydrolase I domain	GTP_CycHdrlase_I_dom
CCR4-Not complex component, Not1, C-terminal	CCR4-Not_Not1_C
Beta galactosidase small chain/ domain 5	B-gal_small/dom_5
EcxA, zinc-binding	EcxA_zinc-bd
Protein ENHANCED DISEASE RESISTANCE 2, C-terminal	EDR2_C
CG-1 DNA-binding domain	CG-1_dom
Glycosyltransferase family 28, N-terminal domain	GlycoTrans_28_N
Toll/interleukin-1 receptor homology (TIR) domain	TIR_dom
Trigger factor, ribosome-binding, bacterial	Trigger_fac_ribosome-bd_bac
Transglycosylase SLT domain 3	SLT_3
Bacterial surface antigen (D15)	Bac_surfAg_D15
Succinyl-CoA synthetase-like, flavodoxin domain	Succ_CoA_lig_flav_dom
CTNNB1 binding, N-teminal	CTNNB1-bd_N
6-phosphogluconate dehydrogenase, C-terminal	6PGDH_C
Glutaredoxin	Glutaredoxin
Cathepsin C exclusion	CathepsinC_exc
DNA-dependent protein kinase catalytic subunit, CC1/2	DNAPKcs_CC1-2
Nucleolar GTP-binding protein 2, circularly permuted GTPase motif	GNL2_CP_dom
Trans-isoprenyl diphosphate synthases, head-to-head	Trans_IPPS_HH
Lipase	Lipase
Phenylalanyl-tRNA synthetase	Phenylalanyl-tRNA_Synthase
Calponin homology domain	CH_dom
Magnesium chelatase ChlI-like, catalytic domain	Mg_chelatse_chII-like_cat_dom
Rhamnogalacturonase A/B/Epimerase-like, pectate lyase domain	RHGA/B-epi-like_pectate_lyase
TANK binding kinase 1, ubiquitin-like domain	TBK1_ULD
G-protein, beta subunit	Gprotein_B
S-adenosyl-l-methionine hydroxide adenosyltransferase, C-terminal domain	SAM_HAT_C
Kexin/furin catalytic domain	Kexin/furin
Acetyl-coenzyme A carboxylase carboxyl transferase subunit beta	AcCoA_carboxyl_beta
Glycosyltransferase family 23 (GT23) domain	GT23_dom
EGF-like domain	EGF-like_dom
Glycoprotein hormone subunit beta	Glyco_hormone_CN
Ran binding protein 9/10, SPRY domain	SPRY_RanBP9/10
Peptidase M10, metallopeptidase	Pept_M10_metallopeptidase
Proline-tRNA ligase, class II, C-terminal	Pro-tRNA_ligase_II_C
Restriction endonuclease, type II, DpnII-like	Restrct_endonuc_II_DpnII-like
GyrI-like small molecule binding domain	GyrI-like
Inosine/uridine-preferring nucleoside hydrolase domain	Inosine/uridine_hydrolase_dom
Antibiotic biosynthesis monooxygenase domain	ABM_dom
E2 binding	E2-binding
TRIAD supradomain	TRIAD_supradom
Type II methyltransferase M.TaqI-like domain	MethylTrfase_TaqI-like_dom
THUMP domain	THUMP_dom
Peptidase M48	Peptidase_M48
Ribulose bisphosphate carboxylase, large subunit, C-terminal	RuBisCO_lsu_C
Glycogen debranching enzyme, glucanotransferase domain	AGL_glucanoTrfase
Cytochrome c oxidase subunit II-like C-terminal	CcO_II-like_C
RecF/RecN/SMC, N-terminal	RecF/RecN/SMC_N
Ligase-CoA domain	Ligase_CoA_dom
Transposase IS200-like	Transposase_17
Cytosolic carboxypeptidase-like protein 5 catalytic domain	M14_AGBL5-like
Archease domain	Archease_dom
Second polo-box domain	POLO_box_2
Pyruvate phosphate dikinase, AMP/ATP-binding	PPDK_AMP/ATP-bd
Signal transduction histidine kinase-related protein, C-terminal	Sig_transdc_His_kin-like_C
Prolyl 4-hydroxylase, alpha subunit	Pro_4_hyd_alph
Polysaccharide biosynthesis protein, C-terminal domain	Polysacc_synt_C
CHORD domain	CHORD_dom
SETD5, SET domain	SETD5_SET
Fatty acyl-coenzyme A reductase-like, NAD-binding domain	Far_NAD-bd
Translational (tr)-type GTP-binding domain	T_Tr_GTP-bd_dom
Neurotransmitter-gated ion-channel transmembrane domain	Neurotrans-gated_channel_TM
Eukaryotic translation initiation factor 3 subunit G, N-terminal	eIF3g_N
Persulfide dioxygenase-like, MBL-fold metallo-hydrolase domain	POD-like_MBL-fold
ATP-binding cassette sub-family C member 4, six-transmembrane helical domain 2	ABCC4_TMD2
FGD4, N-terminal PH domain	FDG4_N_PH
Cytochrome P460	Cytochrome_P460
Yippee/Mis18/Cereblon	Yippee/Mis18/Cereblon
TGF-beta, propeptide	TGF-b_propeptide
tRNA-guanine(15) transglycosylase-like	tRNA_ribo_trans-like
Domain of unknown function DUF3463	DUF3463
TaqI-like C-terminal specificity domain	TaqI_C
Amyloidogenic glycoprotein, extracellular	Amyloid_glyco_extra
Type I restriction enzyme HindI endonuclease subunit-like, C-terminal	T1RH-like_C
Tail specific protease	Tail-specific_protease
Eukaryotic elongation factor 2 kinase, alpha-kinase domain	eEF2K_a_kinase_dom
Symplekin/Pta1, N-terminal	Symplekin/Pta1_N
Polycomb protein, VEFS-Box	Polycomb_protein_VEFS-Box
Lamin tail domain	Lamin_tail_dom
Bacterial alpha-2-macroglobulin MG10 domain	Bact_MG10
CUB domain	CUB_dom
Major facilitator superfamily associated domain	MFS_assoc_dom
GTPase Der, C-terminal KH-domain-like	KH_dom-like
Nmd3, N-terminal	Nmd3_N
Zinc finger domain-containing protein 24, zinc-binding domain	Zcchc24_Znf-3CxxC
Electron transfer flavoprotein, alpha subunit, N-terminal	ETF_alpha_N
Domain of unknown function DUF2268	DUF2268
VDE lipocalin domain	VDE_dom
Circadian clock protein kinase KaiC, N-terminal domain	KaiC_N
HpaB/PvcC/4-BUDH N-terminal	HpaB/PvcC/4-BUDH_N
Ephrin type-A receptor 3, ligand binding domain	EphA3_rcpt_lig-bd
Ubiquitin carboxyl-terminal hydrolase 7, ICP0-binding domain	USP7_ICP0-binding_dom
IRS-type PTB domain	IRS_PTB
Type IX secretion system protein PorV	PorV
Vps16, N-terminal	Vps16_N
MmgE/PrpD, C-terminal	MmgE_PrpD_C
Choice-of-anchor U domain	Choice_anch_U_dom
Peptidase C54, catalytic domain	Peptidase_C54_cat
WxxW domain	WxxW_domain
Nerve growth factor-related	Nerve_growth_factor-rel
F420-non-reducing hydrogenase iron-sulfur subunit D	MvhD/FlpD
AtC3H46-like, RNA recognition motif	AtC3H46-like_RRM
Transposase IS110-like, N-terminal	Transp_IS110-like_N
Wzt, C-terminal	Wzt_C
Molybdenum cofactor sulfurase, C-terminal	MoCF_Sase_C
DPF1-3, N-terminal domain	DPF1-3_N
PD-(D/E)XK endonuclease-like domain, AddAB-type	PDDEXK_AddAB-type
Cupin-like domain 8	Cupin_8
Methyltransferase domain 25	Methyltransf_25
Transposase DDE domain	Tnp_DDE_dom
Polyketide synthase, dehydratase domain, C-terminal	PKS_DH_C
CstA, N-terminal domain	CstA_N
Carboxyltransferase domain, subdomain C and D	CT_C_D
Class VII myosin, motor domain	MYSc_Myo7
Ankyrin repeat and IBR domain-containing protein 1, Rcat domain	Rcat_RBR_ANKIB1
Methyltransferase small domain	Small_mtfrase_dom
HNH nuclease	HNH_nuc
AAA+ ATPase domain	AAA+_ATPase
Ran binding domain	Ran_bind_dom
HD-associated domain	HD_assoc_2
Anti-proliferative protein	Anti_prolifrtn
Ascorbate oxidase homologue, third cupredoxin domain	CuRO_3_AO-like
Insertion element IS402-like domain	IS402-like_dom
MrfA-like Zn-binding domain	MZB
Dedicator of cytokinesis protein 3, DHR2 domain	DHR2_DOCK3
OST-HTH/LOTUS domain	OST-HTH/LOTUS_dom
Hydroxymethylglutaryl-coenzyme A synthase, C-terminal domain	HMG_CoA_synt_C_dom
CCR4-NOT transcription complex subunit 6	Cnot6
Olfactomedin-like domain	Olfac-like_dom
Harbinger transposase-derived nuclease domain	HARBI1_dom
Quinolinate phosphoribosyl transferase, C-terminal	Quinolinate_PRibosylTrfase_C
Haem peroxidase	Haem_peroxidase
LptD, C-terminal	LptD_C
GTP1/OBG domain	GTP1_OBG_dom
Carboxypeptidase B, carboxypeptidase domain	CPB_M14_CPD
SUI1 domain	SUI1
PI4KB/PIK1, accessory domain	PI4KB-PIK1_PIK
Polynucleotide 3'-phosphatase	Polynucleotide_phosphatase
FtsK domain	FtsK_dom
NECAP, PHear domain	NECAP_PHear
6-phosphofructo-2-kinase	6Phosfructo_kin
EFG, domain V	EFG_V
Sorting nexin 8/Mvp1, BAR domain	Snx8_BAR_dom
Serpin domain	Serpin_dom
Rho GTPase-activating protein, pG1 and pG2 domain	RhoGAP_pG1_pG2
N-acetylmuramoyl-L-alanine amidase, catalytic domain	MurNAc-LAA_cat
Minichromosome loss protein Mcl1, middle region	Mcl1_mid
START domain	START_lipid-bd_dom
Initiation factor eIF-4 gamma, MA3	Initiation_fac_eIF4g_MI
DNA mismatch repair protein MutS, core	DNA_mismatch_repair_MutS_core
Na+/H+ antiporter, NhaC-like, C-terminal	Na/H_Antiport_NhaC-like_C
Isopropylmalate dehydrogenase-like domain	IsoPropMal-DH-like_dom
TrfB transcriptional repressor protein	TrfB
Calcineurin-like phosphoesterase domain, ApaH type	Calcineurin-like_PHP_ApaH
Uracil-DNA glycosylase family 4	Ura-DNA_glyco_family4
Cas12f1-like, TNB domain	Cas12f1-like_TNB
RNA recognition motif domain, eukaryote	RRM_dom_euk
Chitinase II	Chitinase_II/V-like_cat
3-hydroxyisobutyrate dehydrogenase-like, NAD-binding domain	HIBADH-like_NADP-bd
Lysophosphatidylcholine acyltransferase LPCAT1-like	LPCAT1-like
Formylmethanofuran: tetrahydromethanopterin formyltransferase Ftr, N-terminal	ForMFR_H4MPT_ForTrfase_N
Exportin-T, C-terminal domain	Exportin-T_C
NADH-ubiquinone oxidoreductase 51kDa subunit, FMN-binding domain	Nuo51_FMN-bd
ATP phosphoribosyltransferase, catalytic domain	ATP_PRibTrfase_cat
Domain of unknown function DUF5777	DUF5777
ENTH domain	ENTH
RNA polymerase, beta subunit, protrusion	RNA_pol_bsu_protrusion
Immunoglobulin V-set domain	Ig_V-set
Molybdenum cofactor biosynthesis protein A-like, twitch domain	MoaA_twitch
PiggyBac transposable element-derived protein	PGBD
Transposase IS4-like domain	Transposase_11
Fructose-1-6-bisphosphatase class 1, C-terminal	FBPase_C_dom
FAM83, N-terminal	SACK1
Methyl-CpG-binding domain protein 2/3, p55-binding region	MBD2/MBD3_p55-bd
C-CAP/cofactor C-like domain	C-CAP_CF_C-like
Trehalose synthase/alpha-amylase, N-terminal	TreS/a-amylase_N
Mannosylglycerate synthase, GT domain	MGS_GT
Zinc finger, lateral root primordium type 1	Znf_LRP1
Protein Networked (NET), actin-binding (NAB) domain	NAB
FYCO1, RUN domain	RUN_FYCO1
Zinc finger, AN1-type	Znf_AN1
MvaI/BcnI restriction endonuclease	MvaI_BcnI
Outer membrane cytochrome MtrC/MtrF-like, domains II/IV	Mtrc-MtrF_dom_II/IV
eRF1 domain 2	eRF1_2
MmyB-like transcription regulator ligand binding	MLTR_LBD
T2SS protein K, first SAM-like domain	T2SSK_SAM-like_1st
PurM-like, N-terminal domain	PurM-like_N
Anticodon-binding	Anticodon-bd
Nucleotide-diphospho-sugar transferase	Nucl-diP-sugar_transferase
Proteasome component (PCI) domain	PCI_dom
SET domain	SET_dom
Dynein heavy chain, AAA 5 extension domain	Dynein_AAA5_ext
SWIB domain	SWIB_domain
Alpha-D-phosphohexomutase, alpha/beta/alpha domain III	A-D-PHexomutase_a/b/a-III
CSC1/OSCA1-like, N-terminal transmembrane domain	Csc1/OSCA1-like_N
Glycyl-tRNA synthetase-like core domain	GlyRS-like_core
Proteasome activator Blm10, mid region	Blm10_mid
Peptidase C14, caspase domain	Pept_C14_caspase
CHAT domain	CHAT_dom
Alginate lyase domain	Alginate_lyase_dom
Adenylyl cyclase class-3/4/guanylyl cyclase	A/G_cyclase
B3 DNA binding domain	B3_DNA-bd
Beta-galactosidase, galactose-binding domain	BetaGal_gal-bd
Dolichyldiphosphatase, PAP2 domain	Dolichyldiphosphatase_PAP2
KRR1 small subunit processome component, first KH domain	KRR1-like_KH1
Transposase IS204/IS1001/IS1096/IS1165, zinc-finger	Transposase_Znf
GRASP-type PDZ domain	GRASP_PDZ
Proteasome activator PA28, C-terminal domain	PA28_C
K Homology domain	KH_dom
DnaJ-like protein C11, C-terminal	DnaJ-like_C11_C
S1-like RNA binding domain	S1-like_RNA-bd_dom
ERV/ALR sulfhydryl oxidase domain	ERV/ALR_sulphydryl_oxidase
Band 3 cytoplasmic domain	Band3_cytoplasmic_dom
Asparagine synthase	Asn_synthase
Proline dehydrogenase domain	Proline_DH_dom
Anaphase-promoting complex subunit 1, N-terminal domain	Apc1_N
dTDP-4-dehydro-6-deoxy-alpha-D-glucopyranose 2,3-dehydratase	EvaA-like
DNA polymerase II large subunit DP2, N-terminal	PolC_DP2_N
Threonine-tRNA ligase catalytic core domain	ThrRS_core
EngB-type guanine nucleotide-binding (G) domain	G_ENGB_dom
Arrestin-like, N-terminal	Arrestin-like_N
Alanine racemase, C-terminal	Ala_racemase_C
RNA polymerase sigma-70 region 2	RNA_pol_sigma70_r2
BRCT domain	BRCT_dom
CUT domain	CUT_dom
Acetyl-coenzyme A carboxyltransferase, C-terminal	COA_CT_C
Poly-beta-1,6-N-acetyl-D-glucosamine N-deacetylase PgaB, C-terminal	PGA_deacetylase_PgaB_C
DNA methylase, adenine-specific	DNA_methylase_A-5
NAD-dependent DNA ligase, adenylation	DNAligase_adenylation
Uncharacterized protein YhaN, AAA domain	YhaN_AAA
TRAP C4-dicarboxylate transport system permease DctM subunit	DctM
Thioester reductase-like domain	Thioester_reductase-like_dom
Nop2p	Nop2p
Alliinase, C-terminal	Alliinase_C
Dihydroneopterin aldolase/epimerase domain	FolB_dom
FR47-like	FR47
Heparan sulphate-N-deacetylase	Heparan_SO4_deacetylase
Domain of unknown function DUF2007	DUF2007
ZAR1/RTP1-5-like, 3CxxC-type zinc finger	ZAR1/RTP1-5-like_Znf-3CxxC
Diphthamide synthase domain	Diphthami_syn_dom
DM DNA-binding domain	DM_DNA-bd
Acid sphingomyelinase/endopolyphosphatase, metallophosphatase domain	ASMase/PPN1_MPP
Rab3GAP regulatory subunit, C-terminal	RAB3GAP2_C
U3 small nucleolar RNA-associated protein 20, C-terminal	UTP20_C
Alkyl/aryl-sulfatase Bds1/ SdsA1 , MBL-fold	Bds1/SdsA1_MBL-fold
CHASE2	CHASE2
PAS-associated, C-terminal	PAS-assoc_C
Domain of unknown function DUF255	DUF255
Protein-tyrosine phosphatase, catalytic	Tyr_Pase_cat
Glyoxal oxidase, N-terminal	Glyoxal_oxidase_N
Glycoside hydrolase family 31, N-terminal domain	Glyco_hydro_31_N_dom
Globin	Globin
Dedicator of cytokinesis protein 4, DHR2 domain	DHR2_DOCK4
SHQ1-like, CS domain	SHQ1-like_CS
Type ISP restriction-modification enzyme LLaBIII, C-terminal specificity domain	Type_ISP_LLaBIII_C
Myosin-13, motor domain	Myh13_MYSc
Spermidine synthase, tetramerisation domain	Spermidine_synt_N
Transmembrane protein 106, C-terminal domain	TMEM106_C
Bifunctional polymyxin resistance protein ArnA-like, extended (e) SDRs	Arna-like_SDR_e
Ionotropic glutamate receptor, C-terminal	Iontro_rcpt_C
Helicase Sen1, N-terminal	Helicase_Sen1_N
GH15-like domain	GH15-like
TauD/TfdA-like domain	TauD/TfdA-like
MraZ, N-terminal	MraZ_N
Fyn/Yrk, SH2 domain	Fyn/Yrk_SH2
DEP domain	DEP_dom
NuoE domain	NuoE_dom
Isocitrate dehydrogenase/Hypothetical protein TT1725, C-terminal domain	Isocitrate_DH_TT1725_C
DNA-dependent protein kinase catalytic subunit, CC5	DNAPKcs_CC5
Furin-like cysteine-rich domain	Furin-like_Cys-rich_dom
Serine-tRNA ligase catalytic core domain	SerRS_core
Muniscin, C-terminal	Muniscin_C
Interferon regulatory factor, DNA-binding domain	Interferon_reg_fact_DNA-bd_dom
Protein furry, C-terminal	Fry_C
Mediator complex subunit 26, C-terminal domain	Med26_C
UPA domain	UPA
PhoD-like phosphatase, metallophosphatase domain	PhoD-like_MPP
Rubisco LSMT, substrate-binding domain	Rubisco_LSMT_subst-bd
Lysine-specific demethylase 3A/B, tudor domain	KDM3AB_Tudor
Deoxycytidylate deaminase domain	Deoxycytidylate_deaminase_dom
SBP domain	SBP_dom
Citron homology (CNH) domain	CNH_dom
Copper-dependent monooxygenases, DOMON domain	DOH_DOMON
Chromosome segregation in meiosis protein 3	Csm3
Cupin domain of unknown function DUF985	Cupin_DUF985
Microcystin LR degradation protein MlrC, C-terminal	MlrC_C
GMP synthase, glutamine amidotransferase	GMP_synth_GATase
Flavoprotein pyridine nucleotide cytochrome reductase	Flavoprot_Pyr_Nucl_cyt_Rdtase
Transcription factor EB, bHLHzip domain	bHLHzip_TFEB
Transcobalamin-like, C-terminal domain	Transcobalamin-like_C
Auxiliary Activity family 9, catalytic domain	AA9_LPMO
ATP-dependent helicase, C-terminal	ATP-dep_Helicase_C
Serine/Threonine Kinase AGC, catalytic domain	STKc_AGC
Endonuclease/exonuclease/phosphatase	Endo/exonuclease/phosphatase
Acetyl-CoA hydrolase/transferase, N-terminal	ActCoA_hydro_N
Peptidoglycan recognition protein family domain, metazoa/bacteria	PGRP_domain_met/bac
Domain of unknown function DUF3492	DUF3492
Lantibiotic biosynthesis protein, dehydration domain	Lant_dehyd
Timeless, N-terminal	Timeless_N
T4 RNA ligase 1-like, N-terminal	T4-Rnl1-like_N
Aminoglycoside phosphotransferase	Aminoglycoside_PTrfase
Phospholipase/carboxylesterase/thioesterase	PLipase/COase/thioEstase
Alanyl-tRNA synthetase, class IIc, core domain	Ala-tRNA-synth_IIc_core
Retrovirus-related Pol polyprotein from transposon TNT 1-94-like, beta-barrel domain	PolX-like_BBD
Aspartokinase, ACT domain	ACT_Aspartokinase
Aldehyde ferredoxin oxidoreductase, C-terminal	OxRdtase_Ald_Fedxn_C
Laminin IV	Laminin_IV
NEDD8-activating enzyme E1 catalytic subunit, N-terminal domain	Uba3_N
DNA-directed DNA polymerase, family A, palm domain	DNA-dir_DNA_pol_A_palm_dom
NADH-ubiquinone oxidoreductase, ferredoxin-like domain	NADH_UbQ_OxRdtase_ferredoxin
Glutaminase A, N-terminal domain	GtaA_N
Glycosyl transferase family 39/83	Glyco_trans_39/83
SfsA, N-terminal OB domain	SfsA_N
K+ potassium transporter, C-terminal domain	K_trans_C
Domain of unknown function DUF374	DUF374
Mon2/Sec7/BIG1-like, HDS	Mon2/Sec7/BIG1-like_HDS
SoxA, A3 domain	SoxA_A3
Methanocaldococcus jannaschii dihydropteroate synthase-like, MBL-fold metallo hydrolase domain	DHPS-like_MBL-fold
Peptidase C39, bacteriocin processing	Peptidase_C39
ADAMTS, cysteine-rich domain 2	ADAMTS_CR_2
Acetyl-CoA carboxylase, central domain	AcCoA_COase_cen
P-type ATPase, C-terminal	P_typ_ATPase_c
Methyltransferase TRM13	Methyltransferase_TRM13
NodB homology domain	NODB_dom
Sporulation-like domain	SPOR-like_dom
Pyruvate flavodoxin/ferredoxin oxidoreductase, pyrimidine binding domain	Pyrv_Fd/Flavodoxin_OxRdtase_N
HTH-type transcriptional repressor KstR2, C-terminal	KstR2_TetR_C
Apolipoprotein N-acyltransferase, N-terminal	LNT_N
BCAS3, WD40 domain	BCAS3_WD40
Glycogen debranching enzyme, C-terminal	GDE_C
Polycystin cation channel, PKD1/PKD2	PKD1_2_channel
Lipocalin/cytosolic fatty-acid binding domain	Lipocln_cytosolic_FA-bd_dom
PUA domain	PUA
eIF3a, PCI domain, TPR-like region	eIF3a_PCI_TPR-like
Oxoglutarate/iron-dependent dioxygenase domain	Oxoglu/Fe-dep_dioxygenase_dom
Macro domain	Macro_dom
Plk4, second cryptic polo-box domain	POLO_box_Plk4_2
Aspartate-tRNA ligase, type 1, core domain	AspRS_core
P2X purinoreceptor 7, intracellular domain	P2RX7_C
Signal transducer and activator of transcription 4, DNA-binding domain	STAT4_DBD
Serine hydroxymethyltransferase-like domain	SHMT-like_dom
Gfo/Idh/MocA-like oxidoreductase, bacterial type, C-terminal	Gfo/Idh/MocA_OxRdtase_bact_C
Transcription factor bHLH95-like, basic helix-loop-helix domain	bHLH95_bHLH
Glucagon-like peptide-1 receptor, 7TM	GLP1R_7TM
Amine oxidase	Amino_oxidase
PIK-related kinase	PIK_FAT
Phosphoadenosine phosphosulphate reductase	PAPS_reduct
Exostosin, GT47 domain	Exostosin_GT47
Chemoreceptor zinc-binding domain	Chemoreceptor_zinc-bind_dom
Splicing factor RBM39, linker	RBM39_linker
Domain of unknown function DUF4139	DUF4139
DNA-directed RNA polymerase, beta subunit, external 1 domain	DNA-dir_RNA_pol_bsu_external_1
Ssl1-like	Ssl1-like
Transposase, Tc5, C-terminal	Transposase_Tc5_C
Ion transporter-like, CBS domain	Ion_transp-like_CBS
Rho GTPase-activating protein, pG1 domain	pG1
Serine dehydratase-like, alpha subunit	Ser_deHydtase-like_asu
STAT transcription factor, protein interaction	STAT_TF_prot_interaction
Large ribosomal subunit protein eL19 domain	Ribosomal_eL19_dom
AAA domain	AAA_dom
Protease Do-like, PDZ domain	DEGP_PDZ
Centrosomal protein CEP104, Zn finger domain	CEP104_Znf
Glycosyl hydrolases family 39, N-terminal catalytic domain	GH39_cat
Glycosyl transferase CAP10 domain	CAP10
Hexokinase, N-terminal	Hexokinase_N
PLAT/LH2 domain	PLAT/LH2_dom
Rhodopsin domain, fungi	Rhodopsin_dom_fungi
Calcium-activated potassium channel BK, alpha subunit	K_chnl_BK_asu
Peptidase M13, N-terminal domain	Peptidase_M13_N
DNA polymerase delta subunit 2, C-terminal domain	PolD2_C
CTF transcription factor/nuclear factor 1, DNA-binding domain	CTF/NFI_DNA-bd-dom
SWI/SNF and RSC complexes subunit Ssr4, C-terminal	SWI-SNF_Ssr4_C
Glutamate synthase domain	Glu_synthdom
Type IV secretion system coupling protein TraD, DNA-binding domain	T4SS_TraD_DNA-bd
Siroheme decarboxylase , AsnC-like ligand binding domain	AsnC_trans_reg2
Polyamine biosynthesis domain	PABS
Rho guanine nucleotide exchange factor 3, PH domain	PH_RhoGEF3_XPLN
Legume-like lectin	Lectin_leg
Alpha glucuronidase, N-terminal	Glyco_hydro_67_aGlcAse_N
Glycosyl hydrolase family 59, catalytic domain	GH59_cat
PAZ domain	PAZ_dom
Initiator binding domain	Initiator-bd
Outer membrane protein beta-barrel domain	OMP_b-brl
AlgX/AlgJ, SGNH hydrolase-like domain	ALGX/ALGJ_SGNH-like
GYF domain	GYF
Carbohydrate-binding domain, family 9	Carb-bd_dom_fam9
PRMT5, oligomerisation domain	PRMT5_C
SGS domain	SGS_dom
TOPLESS, zinc finger domain	Topless_Znf
Frizzled/Smoothened, 7TM	Frizzled/Smoothened_7TM
Domain of unknown function DUF6754	DUF6754
ZF-HD homeobox protein, Cys/His-rich dimerisation domain	ZF_HD_homeobox_Cys/His_dimer
Argonaute-like, PIWI domain	Piwi_ago-like
Nematode cuticle collagen, N-terminal	Col_cuticle_N
FAST kinase leucine-rich	FAST_Leu-rich
Ubiquitin-like domain	Ubiquitin-like_dom
NurA domain	NurA_domain
Fatty acid desaturase domain	FA_desaturase_dom
Clathrin adaptor, alpha/beta/gamma-adaptin, appendage, Ig-like subdomain	Clathrin_a/b/g-adaptin_app_Ig
NAC domain	NAC-dom
WASH complex subunit 7, central domain	WASH-7_central
Fervidolysin-like, N-terminal prodomain	Fervidolysin-like_N_prodom
Integrase, SAM-like, N-terminal	Integrase_SAM-like_N
1-phosphatidylinositol-3-phosphate 5-kinase, PIPK catalytic domain	PIKfyve_PIPKc
Acyl-ACP thioesterase, N-terminal hotdog domain	Acyl-ACP_thioesterase_NHD
APAF-1 helical domain	APAF1_C
FAD dependent oxidoreductase	FAD-dep_OxRdtase
Zinc finger/thioredoxin putative	Znf/thioredoxin_put
Peripherin, extracellular domain	Peripherin_LEL
Proliferating cell nuclear antigen, PCNA, N-terminal	Pr_cel_nuc_antig_N
DEAD/DEAH box helicase domain	DEAD/DEAH_box_helicase_dom
F-box/LRR-repeat protein 18, LRR domain	FBXL18_LRR
DUF1653-like domain	DUF1653-like_dom
Mitochondria-eating protein, C-terminal domain	MIEAP_C
BURP domain	BURP_dom
GPCR, family 2, extracellular hormone receptor domain	GPCR_2_extracellular_dom
Integrase, catalytic domain	Integrase_catalytic
E3 ubiquitin-protein ligase rififylin, HeH domain	RNF34L-like_HeH
TNRC6C, RNA recognition motif	TNRC6C_RRM
Josephin domain	Josephin
SH3YL1-like, SYLF domain	SYLF_SH3YL1-like
Dual-specificity RNA methyltransferase RlmN, N-terminal domain	RlmN_N
Transketolase, C-terminal domain	Transketolase_C
Peptidase MA-like domain	Peptidase_MA-like_dom
Nit1/2, carbon-nitrogen hydrolase domain	Nit1/2_C-N_Hydrolase
Cytochrome c oxidase, subunit II	Cyt_c_oxidase_su2
Ryanodine receptor Ryr	Ryanodine_rcpt
RDD	RDD
SETD3, SET domain	SETD3_SET
EndoU ribonuclease, C-terminal	EndoU_C
TANK-binding kinase 1, coiled-coil domain 1	TBK1_CCD1
Pyruvate carboxyltransferase	PYR_CT
Small-subunit processome, Utp21	SSU_processome_Utp21
Pyrroline-5-carboxylate reductase, dimerisation domain	P5CR_dimer
Aspartokinase catalytic domain	AKii-LysC-BS
Dullard phosphatase domain, eukaryotic	Dullard_phosphatase
FAD synthetase	FAD_synthase
Wntless, GOLD domain	WLS_GOLD
Penicillin-binding protein, transpeptidase	PCN-bd_Tpept
LIN-9, C-terminal	LIN9_C
Alcohol dehydrogenase-like, N-terminal	ADH-like_N
Site-1 peptidase catalytic domain	Site-1_peptidase_cat_dom
MJ1316 RNA cyclic group end recognition domain	MJ1316
Anion-transporting ATPase-like domain	Anion-transp_ATPase-like_dom
Glycogen synthase kinase 3, catalytic domain	STKc_GSK3
Cytidylate kinase domain	Cytidylate_kinase_dom
Ferritin-like, di-iron-binding domain	Ferritin_CCC1_N
Tripartite DENN domain, FNIP1/2-type	DENN_FNIP1/2
Solute-binding protein family 5 domain	SBP_5_dom
Transcription factor TFE/TFIIEalpha HTH domain	TFIIE/TFIIEa_HTH
GDAP2, macro domain	Macro_GDAP2
Cobalamin adenosyltransferase-like	CblAdoTrfase-like
Glycosyl hydrolase family 81, C-terminal domain	GH81_C
Band 4.1 domain	Band_41_domain
Potassium channel, inwardly rectifying, transmembrane domain	Kir_TM
Gid-type RING finger domain	ZF_RING_GID
YprB, ribonuclease H-like domain	YprB_RNase_H-like_dom
Glycosyl hydrolase family 92 N-terminal domain	GH92_N
GAF domain	GAF
Electron transfer flavoprotein, alpha/beta-subunit, N-terminal	ETF_a/b_N
C2 phosphatidylinositol 3-kinase-type domain	PI3K-type_C2_dom
Spondin-like TSP1 domain	TSP1_spondin_dom
tRNA(Ile)-lysidine synthase, N-terminal	tRNA_Ile_lys_synt_N
Amyloidogenic glycoprotein, copper-binding	Amyloid_glyco_Cu-bd
Lysyl-tRNA synthetase, class II, C-terminal	Lys-tRNA-synth_II_C
Cytochrome b/b6, N-terminal domain	Cyt_b/b6_N
Laminin-type EGF domain	LE_dom
SDH, C-terminal	SDH_C
Domain of unknown function DUF4455	DUF4455
First polo-box domain	POLO_box_1
Glutamate/phenylalanine/leucine/valine/L-tryptophan dehydrogenase, dimerisation domain	Glu/Leu/Phe/Val/Trp_DH_dimer
Peptidase inhibitor 15, CAP domain	PI15_CAP
UspA	UspA
GRB2, N-terminal SH3 domain	GRB2_N_SH3
Domain of unknown function DUF1989	DUF1989
Fatty acyl-CoA reductase, C-terminal	FAR_C
Urocanase, C-terminal domain	Urocanase_C
LapB, rubredoxin metal binding domain	Rubredoxin_2
TNF receptor-associated factor 3, MATH domain	TRAF3_MATH
Cation/H+ exchanger	Cation/H_exchanger
Eukaryotic translation initiation factor 3 subunit E, N-terminal	eIF3e_N
Methionyl/Leucyl tRNA synthetase	Methionyl/Leucyl_tRNA_Synth
Succinate-semialdehyde dehydrogenase GabD1-like	ALDH_GabD1-like
YTH domain	YTH_domain
Peptidase M43, pregnancy-associated plasma-A	Peptidase_M43
FAM91, N-terminal domain	FAM91_N_dom
Cryptochrome/DNA photolyase, FAD-binding domain	Cryptochr/Photolyase_FAD-bd
Acetyl-coenzyme A synthetase, N-terminal domain	ACAS_N
GOLD domain	GOLD_dom
Phosphoesterase, HXTX	Phosphoesterase_HXTX
TMEM248/TMEM219 domain	TMEM248/TMEM219_dom
Starch synthase, catalytic domain	Starch_synth_cat_dom
Golgin subfamily A member 7/ERF4	Golgin_A_7/ERF4
Glucose-6-phosphate dehydrogenase, C-terminal	G6P_DH_C
ABC transporter type 1, transmembrane domain	ABC1_TM_dom
Receptor, ligand binding region	ANF_lig-bd_rcpt
Formiminotransferase, N-terminal subdomain	Formiminotransferase_N
Peroxin domain	TECPR1-like_DysF
Homoserine dehydrogenase, catalytic	HDH_cat
MAD homology, MH1	MAD_homology_MH1
Zinc finger, CXXC-type	Znf_CXXC
Glycosyl hydrolase family 92	Glyco_hydro_92
Dynein heavy chain, ATP-binding dynein motor region	AAA_9
Protein O-mannosyl-transferase, C-terminal four TM domain	PMT_4TMC
CID8-like protein, RNA recognition motif 2	CID8-like_RRM2
ADD domain	ADD
Subtilase, N-terminal	Peptidase_S8_N
Septin-type guanine nucleotide-binding (G) domain	G_SEPTIN_dom
Alpha-N-acetylglucosaminidase, C-terminal	NAGLU_C
tRNA methyltransferase TRMD/TRM10-type domain	tRNA_MeTrfase_TRMD/TRM10
Coatomer beta subunit, appendage platform domain	COPB1_appendage_platform_dom
PAS fold-4	PAS_4
Luciferase-like, F420-dependent oxidoreductase, Rv2161c, predicted	Lucif-like_OxRdtase_Rv2161c
Ketopantoate reductase, C-terminal domain	KPA_reductase
Svf1-like, N-terminal	Svf1-like_N
E3 ubiquitin-protein ligase parkin-like, IBR domain	Parkin-like_IBR
YqgF/RNase H-like domain	YqgF/RNaseH-like_dom
CRIB domain	CRIB_dom
MENTAL domain	MENTAL
Proline--tRNA ligase, anticodon binding domain	ProRS_anticodon_short
Peptidase M1, alanyl aminopeptidase, C-terminal	Peptidase_M1_pepN_C
Peptidase C2, calpain, catalytic domain	Peptidase_C2_calpain_cat
DNA/RNA-binding domain, Est1-type	DNA/RNA-bd_Est1-type
Dynamin, N-terminal	Dynamin_N
Ubiquitin-like modifier-activating enzyme Atg7, N-terminal	Atg7_N
CLU domain	CLU_dom
Orn/Lys/Arg decarboxylase, C-terminal	Prn/Lys/Arg_de-COase_C
DTW	DTW
Glutamine synthetase type III N-terminal	GSIII_N
Dickkopf-related protein 1, second cysteine-rich domain	Dkk1_Cys2
Seven-in-absentia protein, TRAF-like domain	7-in-absentia-prot_TRAF-dom
Putative DNA-binding domain, bacteria	DUF2063
Acetyl-coenzyme A carboxyltransferase, N-terminal	COA_CT_N
TBCE, ubiquitin-like (Ubl) domain	Ubl_TBCE
Zinc finger, CGNR	Znf_CGNR
TRAF3-interacting protein 1, C-terminal domain	TRAF3IP1_C
Serine/threonine-protein kinase Rio2	Rio2
Zinc finger, Dof-type	Znf_Dof
mRNA decapping protein 2, Box A domain	DCP2_BoxA
Guanylate cyclase domain-containing protein, N-terminal	GUC-dom-containing_N
Lumazine-binding domain	Lumazine-bd_dom
Amylosucrase, catalytic domain	Amylosucrase
Trypsin Inhibitor-like, cysteine rich domain	TIL_dom
Generative cell specific-1/HAP2 domain	HAP2/GCS1_dom
DNA2/NAM7 helicase-like, C-terminal	DNA2/NAM7-like_C
Phospholipid/glycerol acyltransferase	Plipid/glycerol_acylTrfase
Neurobeachin/BDCP, DUF4704	NBEA/BDCP_DUF4704
Crp-type HTH domain	HTH_CRP
CRC domain	CRC
Vesicle tethering protein Uso1/P115-like, head domain	Vesicle_Uso1_P115_head
Translation initiation factor, beta propellor-like domain	TIF_beta_prop-like
Glycerol-3-phosphate dehydrogenase, NAD-dependent, C-terminal	G3P_DH_NAD-dep_C
Lipopolysaccharide assembly protein A domain	LapA_dom
AWS domain	AWS_dom
Small ribosomal subunit protein uS5, C-terminal	Ribosomal_uS5_C
Dihydroprymidine dehydrogenase domain II	DPD_II
Diacylglycerol kinase, catalytic domain	Diacylglycerol_kinase_cat_dom
NolW-like	NolW-like
Major sperm protein (MSP) domain	MSP_dom
Secretin receptor, 7TM	Secretin_7TM
Glycosyl hydrolase family 63, C-terminal	Glyco_hydro_63_C
Cytochrome c oxidase subunit III domain	Cyt_c_oxase_su3_dom
Fructose-1-6-bisphosphatase class I, N-terminal	FBPase_N
BTBD10/KCTD20, BTB/POZ domain	BTBD10/KCTD20_BTB/POZ
Methylated-DNA-[protein]-cysteine S-methyltransferase, DNA binding	MethylDNA_cys_MeTrfase_DNA-bd
Lipoxygenase, C-terminal	LipOase_C
Zinc finger, ClpX C4-type	Znf_CppX_C4
Domain of unknown function DUF5666	DUF5666
VWF/SSPO/Zonadhesin-like, cysteine-rich domain	VWF/SSPO/ZAN-like_Cys-rich_dom
Condensation domain	Condensatn
NADH:ubiquinone/plastoquinone oxidoreductase, chloroplast chain 5, C-terminal	NADH_UbQ_OxRdtase_chlpt_su5_C
Protein ASX-like, PHD domain	ASX-like_PHD
RUN and FYVE domain-containing protein 3, RUN domain	RUN_RUFY3
Peptidase C19, ubiquitin carboxyl-terminal hydrolase	Peptidase_C19_UCH
Transcription regulator PadR, N-terminal	Tscrpt_reg_PadR_N
Helicase superfamily 1/2, ATP-binding domain, DinG/Rad3-type	Helic_SF1/SF2_ATP-bd_DinG/Rad3
CTP synthase GATase domain	GATase1_CTP_Synthase
KATNIP domain	KATNIP_dom
Homogentisate 1,2-dioxygenase, C-terminal domain	HgmA_C
Tyrosine-protein kinase, catalytic domain	Tyr_kinase_cat_dom
Domain of unknown function DUF4185	DUF4185
Ppx/GppA phosphatase, C-terminal	Ppx_GppA_C
CLIC, N-terminal domain	CLIC_N
Protein MMS22-like, N-terminal	MMS22L_N
Formamidopyrimidine-DNA glycosylase, catalytic domain	FPG_cat
HAD-superfamily hydrolase,subfamily IIIA	HAD-SF_hydro_IIIA
ABC-type glycine betaine transport system, substrate-binding domain	ABC_Gly_betaine_transp_sub-bd
Ephrin receptor-binding domain	Ephrin_RBD
Malic enzyme, NAD-binding	Malic_NAD-bd
Cold-shock domain	CSD
Myosin phosphatase-RhoA interacting protein, PH domain	M-RIP_PH
Cilia- and flagella-associated protein 58, central coiled coil	CFAP58_CC
Dickkopf-related protein 1/2/4, C-terminal subdomain 2	DIKK1/2/4_C-subdom2
Gamma-glutamylcyclotransferase, AIG2-like domain	AIG2-like_dom
Tryptophan synthase beta chain-like, PALP domain	TrpB-like_PALP
Glycosyltransferase RgtA/B/C/D-like	RgtA/B/C-like
Histone deacetylase domain	His_deacetylse_dom
Exportin-2, central domain	XPO2_central
Sorting nexin-4, BAR domain	SNX4_BAR
Nocturnin, deadenylase domain	Deadenylase_nocturnin
Aminoacyl-tRNA synthetase, class Ia	aa-tRNA-synth_Ia
Zinc finger, DNA glycosylase/AP lyase-type	Znf_DNA_glyclase/AP_lyase
DNA-directed RNA pol I, largest subunit, N-terminal domain	DNA-dir_RNA_pol1_lsu_N
Diacylglycerol glucosyltransferase, N-terminal	Diacylglyc_glucosyltr_N
Isochorismatase-like	Isochorismatase-like
Core-binding (CB) domain	CB
Ribonuclease II/R	RNase_II/R
Peptide methionine sulphoxide reductase MsrA domain	Met_Sox_Rdtase_MsrA_dom
Non-reducing end beta-L-arabinofuranosidase-like, GH127 catalytic domain	Beta-AFase-like_GH127_cat
Peptidase, metallopeptidase	Peptidase_Metallo
Arabinose metabolism transcriptional repressor, ligand-binding domain	AraR_ligand_bind_dom
Ribonucleotide reductase large subunit, C-terminal	RNR_lg_C
Domain of unknown function DUF1858	DUF1858
Core histone macro-H2A, macro domain	Macro_H2A
RIH domain	RIH_dom
Methylene-tetrahydrofolate reductase C-terminal-like	DUF5981
MUN domain	MUN_dom
KaiC-like domain	KaiC-like_dom
PLAC	PLAC
Glycosyl transferase, family 51	Glyco_trans_51
Domain of unknown function DUF1977, DnaJ-like	DUF1977_DnaJ-like
Redoxin	Redoxin
DNA-directed DNA polymerase, family B, exonuclease domain	DNA-dir_DNA_pol_B_exonuc
TMEM205-like	TMEM205-like
PKD/REJ-like domain	PKD/REJ-like
ST1585, MBL-fold	ST1585_MBL-fold
Xaa-Pro dipeptidyl-peptidase, C-terminal	Xaa-Pro_dipept_C
Domain of unknown function DUF234	DUF234
Methyltransferase domain	Methyltranfer_dom
MEDS domain	MEDS_domain
Serine aminopeptidase, S33	Hydrolase_4
Sulfotransferase domain	Sulfotransferase_dom
Pleiotrophin/Midkine, N-terminal domain	PTN/MK_N_dom
RIO kinase	RIO_kinase
TMC domain	TMC_dom
Copine, C2B domain	C2B_Copine
Enolase, C-terminal TIM barrel domain	Enolase_C
Exocyst complex component EXOC2/Sec5, N-terminal domain	EXOC2/Sec5_N_dom
DENR, N-terminal domain	DENR_N
ETF-QO/FixX, C-terminal domain	ETF-QO/FixX_C
ShKT domain	ShKT_dom
TtsA-like, Glycoside hydrolase family 108 domain	TtsA-like_GH18_dom
Enolase C-terminal domain-like	Enolase_C-like
Neutral/alkaline non-lysosomal ceramidase, C-terminal	NEUT/ALK_ceramidase_C
Dynein heavy chain, tail	Dynein_heavy_tail
UvrD-like DNA helicase, C-terminal	DNA_helicase_UvrD-like_C
Zinc-finger CCCH domain	Znf-CCCH_3
Ets domain	Ets_dom
Sortilin, C-terminal	Sortilin_C
Sorting nexin-9, BAR domain	SNX9_BAR
GDNF/GAS1	GDNF/GAS1
Apoptosis-stimulating of p53 protein 2-like, RA domain	ASPP2-like_RA
Tubulin/FtsZ, GTPase domain	Tubulin_FtsZ_GTPase
SH3 domain	SH3_domain
RNF141, RING finger, HC subclass	RING-HC_RNF141
DNA topoisomerase I, DNA binding, eukaryotic-type	TopoI_DNA-bd_euk
HipA-like, C-terminal	HipA-like_C
Domain of unknown function (DUF7025)	DUF7025
Domain of unknown function DUF4172	DUF4172
Peptidase S49	Peptidase_S49
C-type lectin-like	C-type_lectin-like
Folliculin-interacting protein, N-terminal domain	FNIP_N_dom
RNA polymerase Rpb2, domain 7	RNA_pol_Rpb2_7
Domain of unknown function DB	DB
Thymidylate kinase-like domain	Thymidylate_kin-like_dom
Extradiol ring-cleavage dioxygenase, class III enzyme, subunit B	Xdiol_dOase_suB
Brix domain	Brix
Polysaccharide lyase family 8, central domain	Lyase_8_central_dom
Domain of unknown function DUF3504	DUF3504
2TM domain	2TM_dom
Large ribosomal subunit protein uL15/eL18	Ribosomal_uL15/eL18
Asparagine synthase, N-terminal domain	AsnB_N
Fucolectin tachylectin-4 pentraxin-1	FTP1
GNAT domain	GNAT_dom
Dilute domain	Dilute_dom
Peroxin/Ferlin domain	Peroxin/Ferlin
YegS/DAGK, C-terminal domain	YegS/DAGK_C
Trichome birefringence-like, C-terminal domain	TBL_C
SprT-like	SprT-like_domain
Biotin-protein ligase, N-terminal	Biotin-prot_ligase_N
Domain of unknown function (DUF7014)	DUF7014
Moybdenum cofactor oxidoreductase, dimerisation	MoCF_OxRdtse_dimer
Hexokinase, C-terminal	Hexokinase_C
Divergent 4Fe-4S mono-cluster	Divergent_4Fe-4S_mono-cluster
Atg6, BARA domain	Atg6_BARA
MCM OB domain	MCM_OB
E3 ubiquitin-protein ligase Msl2, CXC domain	Msl2-CXC
DUF2804, C-terminal	DUF2804_C
Protocadherin	Protocadherin
Domain of unknown function DUF4187	DUF4187
NAD(P)-binding domain	NAD(P)-bd_dom
Alfin1-like, PHD finger	PHD_AL_plant
Type I restriction enzyme R protein, N-terminal domain	HSDR_N
YhcG PDDEXK nuclease domain	YhcG_C
Peptidase C14A, caspase catalytic domain	Pept_C14A
SRCR domain	SRCR
Lysine-specific demethylase 5A, third PHD-finger	KDM5A_PHD3
S-layer homology domain	SLH_dom
VIP1, N-terminal	VIP1_N
Cytoplasmic polyadenylation element-binding protein, ZZ domain	CEBP_ZZ
S-adenosylmethionine synthetase, C-terminal	S-AdoMet_synt_C
Bacterial repeat domain	Bacterial_rp_domain
S-layer protein, outer domain	S_layer_C
Disintegrin domain	Disintegrin_dom
Ephrin type-B receptor 3, ligand binding domain	EphB3_rcpt_lig-bd
Glycoside hydrolase 35, catalytic domain	Gly_Hdrlase_35_cat
DJ-1/PfpI	DJ-1/PfpI
TB domain	TB_dom
Glycoside hydrolase family 18, catalytic domain	Glyco_hydro18_cat
IPT domain	IPT_dom
Oligosaccharyl transferase STT3, N-terminal domain	STT3_N
Alpha-ketoglutarate-dependent dioxygenase AlkB-like	AlkB-like
Cupin 2, conserved barrel	Cupin_2
Glycoside hydrolase 123, catalytic domain	GH123_cat
Domain of unknown function DUF4277	DUF4277
Right handed beta helix domain	Beta_helix
Acylphosphatase-like domain	Acylphosphatase-like_dom
Myb domain	Myb_dom
AGE domain	AGE_dom
Lipin/Ned1/Smp2 (LNS2)	LNS2
Methionyl-tRNA synthetase, anticodon-binding domain	Anticodon_Met
Phospholipase C, phosphatidylinositol-specific, Y domain	PLipase_C_Pinositol-sp_Y
dUTPase, trimeric	dUTPase_trimeric
Alpha crystallin/Hsp20 domain	A-crystallin/Hsp20_dom
Cytosolic carboxypeptidase, N-terminal	Pepdidase_M14_N
ICL/PEPM domain	ICL/PEPM
Uroporphyrinogen decarboxylase (URO-D)	Uroporphyrinogen_deCOase
Transferrin receptor protein 1/2, PA domain	TfR1/2_PA
ATPsynthase alpha/beta subunit, N-terminal extension	ATP-synth_a_Xtn
Rubicon Homology Domain	RH_dom
Putative nitroreductase TM1586	TM1586_NiRdase
NOPS	NOPS
Peptidase M16, middle/third domain	Peptidase_M16_M
Prolyl 4-hydroxylase alpha subunit, Fe(2+) 2OG dioxygenase domain	Pro_4_hyd_alph_FE2OG_OXY
Nitrate/nitrite sensing protein	Nitrate/nitrite_sensing
Dedicator of cytokinesis protein 2, DHR2 domain	DHR2_DOCK2
YokE-like, PH domain	YokE-like_PH
Peptidoglycan beta-N-acetylmuramidase NamZ, C-terminal	NamZ_C
Large ribosomal subunit protein uL5, C-terminal	Ribosomal_uL5_C
S-adenosyl-L-homocysteine hydrolase, NAD binding domain	Ado_hCys_hydrolase_NAD-bd
RNF145, RING finger, H2 subclass	RNF145_RING-H2
TRC8-like, N-terminal domain	TRC8_N_dom
Domain of unknown function DUF1553	DUF1553
Transcription factor E3, bHLHzip domain	bHLHzip_TFE3
Protein UNC80, C-terminal	UNC80_C
Thaumarchaeal output domain 1	TackOD1
Putative restriction endonuclease	Uma2
Transposase IS204/IS1001/IS1096/IS1165, DDE domain	Transposase_DDE
Torus domain	Torus
Glutamate synthase, alpha subunit, C-terminal	Glu_synth_asu_C
Glycosyl-hydrolase family 116, N-terminal	GH116_N
CHAD domain	CHAD_dom
tRNA uridine(34) hydroxylase, N-terminal	TRHO_N
LysR, substrate-binding	LysR_subst-bd
Apextrin, C-terminal domain	ApeC
HhH-GPD domain	HhH-GPD_domain
GINS subunit, domain A	GINS_A
Very large inducible GTPASE (VLIG)-type guanine nucleotide-binding (G) domain	G_VLIG_dom
ABC transporter C family, six-transmembrane helical domain 1	ABCC_6TM_D1
Endothelin-like toxin	Endothln-like_toxin
Transforming growth factor-beta, C-terminal	TGF-b_C
Pre-rRNA-processing protein Ipi1, N-terminal	Ipi1_N
Ribosome biogenesis protein BMS1/TSR1, C-terminal	BMS1_TSR1_C
Domain of unknown function DUF1899	DUF1899
1-phosphatidylinositol 4,5-bisphosphate phosphodiesterase beta-2, catalytic domain	PLC-beta2_cat
Restriction enzyme adenine methylase associated	RAMA
Peptidase M4 domain	Peptidase_M4_domain
VPS9 domain	VPS9
NPH3 domain	NPH3_dom
Flavodoxin/nitric oxide synthase	Flavodoxin/NO_synth
TLDc domain	TLDc_dom
CKK domain	CKK_domain
von Willebrand factor, type D domain	VWF_type-D
Membrane protein, 6-pyruvoyl-tetrahydropterin synthase-related domain	Membrane_prot_PTPS-rel_domain
Centromere-binding protein 1-like, bHLHzip domain	bHLHzip_scCBP1-like
FAM83H, N-terminal phospholipase D-like domain	PLDc_FAM83H_N
Anoctamin, dimerisation domain	Anoct_dimer
Transposase (putative), YhgA-like	Transposase_31
Domain of unknown function DUF4074	DUF4074
Uncharacterised domain CHP00451	Uncharacterised_CHP00451
Tyrosinase copper-binding domain	Tyrosinase_Cu-bd
ZN622/Rei1/Reh1, zinc finger C2H2-type	ZN622/Rei1/Reh1_Znf-C2H2
Aldehyde oxidase/xanthine dehydrogenase, second molybdopterin binding domain	AldOxase/xan_DH_MoCoBD2
Gingipain propeptide	Propeptide_C25
Leucyl-tRNA synthetase, editing domain	Leu_tRNA-synth_edit
PAS fold	PAS_fold
TIM-barrel domain, IGPS-like	TIM-br_IGPS-like
Glutathione S-transferase, N-terminal	Glutathione_S-Trfase_N
Dynein heavy chain, AAA module D4	Dynein_heavy_chain_D4_dom
Lysine-specific metallo-endopeptidase	Lys_MEP
Transketolase-like, pyrimidine-binding domain	Transketolase-like_Pyr-bd
AP5B1, middle domain	AP5B1_middle
Dual specificity protein phosphatase domain	TYR_PHOSPHATASE_DUAL_dom
Glycosyl hydrolase, family 13, catalytic domain	Glyco_hydro_13_cat_dom
Breast cancer type 2 susceptibility protein, helical domain	BRCA2_hlx
POX domain	POX_dom
LpxI N-terminal domain	LpxI_N
Glycoside hydrolase family 2, catalytic domain	Glyco_hydro_2_cat
Papain-like cysteine endopeptidase	Peptidase_C1A_papain-like
Glyceraldehyde 3-phosphate dehydrogenase, NAD(P) binding domain	GlycerAld_3-P_DH_NAD(P)-bd
Fatty acid kinase subunit A-like, C-terminal	FakA-like_C
Sirtuin family, catalytic core domain	Ssirtuin_cat_dom
Bacterial sugar transferase	Bact_transf
Bacterial Pleckstrin homology domain	PHb
TRAF1-6, MATH domain	TRAF1-6_MATH_dom
HECT domain	HECT_dom
DAMP1, SANT/Myb-like domain	DAMP1_SANT-like
Unkempt, zinc finger domain 1	Unkempt_Znf
Domain of unknown function DUF3533	DUF3533
Ricin B, lectin domain	Ricin_B_lectin
Ephrin type-B receptor 1, ligand binding domain	EphB1_rcpt_lig-bd
Ral GTPase-activating protein subunit alpha/beta, N-terminal domain	RGPA/RALGAPB_N
RNA 2-O ribose methyltransferase, substrate binding	SpoU_subst-bd
NUDIX hydrolase domain	NUDIX_hydrolase_dom
Mitogen-activated protein kinase kinase kinase, N-terminal	MEKK4_N
ATPase, BadF/BadG/BcrA/BcrD type	ATPase_BadF
HD domain	HD_domain
C2 DOCK-type domain	C2_DOCK-type_domain
Gcp-like domain	Gcp-like_dom
Flavoprotein	Flavoprotein
Nck2, SH3 domain 1	Nck2_SH3_1
2-oxoacid dehydrogenase acyltransferase, catalytic domain	2-oxoacid_DH_actylTfrase
Ribonucleotide reductase, alpha helical domain	RNR_alpha_hel
Formyl transferase, N-terminal	Formyl_transf_N
Peptidase S55, SpoIVB	Peptidase_S55
TRASH domain	TRASH_dom
NAD-dependent DNA ligase, N-terminal	DNAligase_N
UDP-glucose/GDP-mannose dehydrogenase, dimerisation	UDP-Glc/GDP-Man_DH_dimer
Spondin, N-terminal	Spondin_N
Cytochrome b/b6, C-terminal	Cyt_b/b6_C
PPC domain	PPC_dom
Iron hydrogenase, large subunit, C-terminal	Fe_hydrogenase_lsu_C
Schlafen, AlbA_2 domain	Schlafen_AlbA_2_dom
PH-BEACH domain	PH-BEACH_dom
BioF2-like, acetyltransferase domain	BioF2-like_GNAT_dom
Chitin-binding, type 1	Chitin-bd_1
Rab-GAP-TBC domain	Rab-GAP-TBC_dom
CCR4-Not complex component, Not N-terminal domain	Not_N
General stress protein, FMN-binding split barrel domain	YdaG_split_barrel_FMN-bd
ATPase, dynein-related, AAA domain	ATPase_dyneun-rel_AAA
Neprosin	Neprosin
Opine dehydrogenase	Opine_DH
Purple acid phosphatase, metallophosphatase domain	MPP_PAP
FMN hydroxy acid dehydrogenase domain	FMN_HAD
Zinc finger, PHD-finger	Znf_PHD-finger
Glucosidase 2 subunit beta-like	PRKCSH
DNA-directed RNA polymerase, C-terminal domain, phage-type	DNA-dir_Rpol_C_phage-type
Copper amine oxidase, catalytic domain	Cu_amine_oxidase_C
CTLH/CRA C-terminal to LisH motif domain	CTLH/CRA
Ubiquitin conjugation factor E4, core	Ub_conjug_fac_E4_core
AAA-ATPase-like domain	AAA-ATPase-like_dom
Domain of unknown function DUF5060	DUF5060
Helicase superfamily 1/2, ATP-binding domain	Helicase_ATP-bd
Laccase, first cupredoxin domain	CuRO_1_LCC
Aspartyl/Glutamyl-tRNA(Gln) amidotransferase, subunit B/E, catalytic	Asn/Gln-tRNA_Trfase_suB/E_cat
NIF system FeS cluster assembly, NifU, C-terminal	NIF_FeS_clus_asmbl_NifU_C
Domain of unknown function DUF4159	DUF4159
Dedicator of cytokinesis protein 1, C2 domain	DOCK1_C2
Cytochrome c oxidase subunit III-like	Cyt_c_oxidase-like_su3
Small ribosomal subunit protein uS4, N-terminal	Ribosomal_uS4_N
FRMD4A/B, FERM domain C-lobe	FRMD4A/B_FERM_C
Phytase-like domain	Phytase-like_dom
WWE domain	WWE_dom
Methionyl/Valyl/Leucyl/Isoleucyl-tRNA synthetase, anticodon-binding	M/V/L/I-tRNA-synth_anticd-bd
DM10 domain	DM10_dom
Clathrin/coatomer adaptor, adaptin-like, N-terminal	Clathrin/coatomer_adapt-like_N
Spaetzle	Spaetzle
MINDY deubiquitinase domain	MINDY_domain
Methioninyl-tRNA synthetase core domain	MetRS_core
DNA mismatch repair protein MutS-like, N-terminal	DNA_mismatch_repair_MutS-lik_N
Fe-S hydro-lyase, tartrate dehydratase alpha-type, catalytic domain	Fe-S_hydro-lyase_TtdA-typ_cat
PsbP, C-terminal	PsbP_C
PilZ domain	PilZ_domain
Mutator-like transposase domain	Mutator_transp_dom
Class XI myosin, cargo binding domain	MyosinXI_CBD
DNA-directed RNA polymerase, M/15kDa subunit	DNA-dir_RNA_pol_M/15kDasu
GRAF, PH domain	PH_GRAF
Sho1, SH3 domain	Sho1_SH3
Glucosamine-fructose-6-phosphate aminotransferase, isomerising, N-terminal domain	GFAT_N
Fungal lipase-like domain	Fungal_lipase-type
PD-(D/E)XK nuclease-like	PDDEXK_12
Helicase, C-terminal domain-like	Helicase_C-like
Helicase, SWF/SNF/SWI type, bacterial	Helicase_SWF/SNF/SWI_bac
Glycosyl hydrolase family 95, catalytic domain	GH95_cat
TILa domain	TILa_dom
ORC1/DEAH AAA+ ATPase domain	AAA_22
DNA2/NAM7 helicase, helicase domain	DNA2/NAM7_AAA_11
Aminoacyl-tRNA synthetase, class II (D/K/N)	Aa-tRNA-synt_II
Domain of unknown function DUF4832	DUF4832
Periplasmic copper-binding protein NosD, beta helix domain	NosD_dom
Molybdopterin oxidoreductase	Mopterin_OxRdtase
Exportin-1/Importin-beta-like	Exportin-1/Importin-b-like
Mu2, C-terminal domain	Mu2_C
Cytochrome c-type biogenesis protein CcmF, C-terminal	CcmF_C
Lactate 2-monooxygenase, FMN-binding domain	LMO_FMN
CCR4-NOT transcription complex subunit 6-like	Deadenylase_CCR4b
AMP-activated protein kinase, glycogen-binding domain	AMPK1_CBM
Ataxin, AXH domain	Ataxin_AXH_dom
2Fe-2S ferredoxin-type iron-sulfur binding domain	2Fe-2S_ferredoxin-type
Rubrerythrin, diiron-binding domain	Rr_diiron-bd_dom
Alpha galactosidase, C-terminal beta sandwich domain	Melibiase_C
Diacylglycerol kinase zeta, first protein kinase C conserved region 1	C1_DGKzeta_rpt1
Nck2, SH3 domain 3	Nck2_SH3_3
E3 ubiquitin-protein ligase CHFR, cysteine rich domain with multizinc binding	CHFR_Znf-CRD
CBS domain	CBS_dom
ATPase, AAA-type, core	ATPase_AAA_core
Anaphase-promoting complex subunit 5 domain	Apc5_dom
SH3-like domain, bacterial-type	SH3-like_bac-type
Gamma-butyrobetaine hydroxylase-like, N-terminal	GBBH-like_N
DNA mitochondrial polymerase, exonuclease domain	DNApol_Exo
RZZ complex, subunit KNTC1/ROD, C-terminal	RZZ-complex_KNTC1/ROD_C
Glycosyl hydrolase family 38, C-terminal	Glyco_hydro_38_C
PA14/GLEYA domain	PA14/GLEYA
SANT/Myb domain	SANT/Myb
Splicing factor SF3a60 /Prp9 subunit, C-terminal	SF3a60/Prp9_C
Cysteine-rich flanking region, C-terminal	Cys-rich_flank_reg_C
Methylmalonyl-CoA mutase, alpha/beta chain, catalytic	MeMalonylCoA_mutase_a/b_cat
Homocysteine-binding domain	HCY_dom
Squalene cyclase, N-terminal	SQ_cyclase_N
Dihydroorotate dehydrogenase, catalytic	Dihydroorotate_DH_cat
At5g42320-like, carboxypeptidase domain	At5g42320_M14_CPD
KMT2C, ePHD2	KMT2C_ePHD2
PLK2, catalytic domain	PLK2_STKc
ABC-2 type transporter, transmembrane domain	ABC2_TM
Cilia- and flagella-associated protein 69, ARM repeats domain	CFA69_ARM_dom
Gingipain	Gingipain
LamG-like jellyroll fold	LamG-like
Glutamyl/glutaminyl-tRNA synthetase, class Ib, catalytic domain	Glu/Gln-tRNA-synth_Ib_cat-dom
Pyridine nucleotide-disulphide oxidoreductase, dimerisation domain	Pyr_nucl-diS_OxRdtase_dimer
Chromosomal replication initiator protein DnaA, ATPAse domain	DnaA_dom
Coenzyme F420:L-glutamate ligase-like domain	F420-0_gamma-glut_ligase-dom
F-BAR domain	F_BAR
Galactose-1-phosphate uridyl transferase, C-terminal	GalP_Utransf_C
Class III myosin, motor domain	MYSc_Myo3
Fungal SNX3, PX domain	PX_Grd19_PX
Sin3, C-terminal	Sin3_C
Periplasmic binding protein	SBP_2_dom
Mot1, ATP-binding domain	Mot1_ATP-bd
G protein-regulated inducer of neurite outgrowth, C-terminal	GRIN_C
O-acyltransferase, WSD1-like, N-terminal	O-acyltransferase_WSD1_N
NdvB, GH94N domain 2	GH94N_2_NdvB
BEN domain	BEN_domain
SNF2, N-terminal	SNF2_N
GMP synthase, C-terminal	GMP_synth_C
Hemocyanin, C-terminal	Hemocyanin_C
Glutamate-ammonia ligase adenylyltransferase, repeated domain	GlnE_rpt_dom
Terminase large subunit-like, ATPase domain	TerL_ATPase
Zinc finger, TTF-type	Znf_TTF
PB1-like domain	PB1-like
Acetyl xylan esterase domain	AXE1_dom
Domain of unknown function DUF6729	DUF6729
UDP-galactopyranose mutase, C-terminal	UDP-GalPyranose_mutase_C
HEPN, AbiU2-like	HEPN_AbiU2
NusG, domain 2	NusG_dom2
FAD-dependent protein, C-terminal domain-like	FAD-depend_C
E3 ubiquitin-protein ligase RNF216, Rcat domain	Rcat_RBR_RNF216
FERM central domain	FERM_central
LARP5, RNA recognition motif	LARP5_RRM
Sortilin, N-terminal	Sortilin_N
C883_1060-like, ketoreductase domain, N-terminal	C883_1060-like_KR_N
Chitin binding domain	Chitin-bd_dom
Tc1-like transposase, DDE domain	Tc1-like_DDE_dom
EYA domain	EYA_dom
ERdj5, first thioredoxin domain	ERdj5_TRX_N
Protein fork head-like, forkhead domain	FH-like_dFKH
Leukotriene A4 hydrolase-like, catalytic domain	LTA4H_cat
Vps16, C-terminal	Vps16_C
MraZ domain	MraZ_dom
Nitroreductase	Nitroreductase
Cobalamin (vitamin B12)-binding domain	Cobalamin-bd
Class II myosin, Myh3, motor domain	MYSc_Myh3
Domain of unknown function DUF6868	DUF6868
F-box domain	F-box_dom
Peptidase M16, C-terminal	Peptidase_M16_C
Metal-dependent phosphohydrolase, 7TM intracellular domain	Metal-dep_PHydrolase_7TM_intra
Apiosidase-like, catalytic domain	Apiosidase-like_cat_dom
Pleiotrophin/Midkine, C-terminal domain	PTN/MK_C_dom
Glycoside hydrolase family 10 domain	GH10_dom
Anthrax toxin receptor, extracellular domain	Anthrax_toxin_rcpt_extracel
DCC-interacting protein 13-alpha/beta, PH domain	PH_DP13A/B
Vicinal oxygen chelate (VOC) domain	VOC
Zinc finger, RING-type, eukaryotic	Znf-RING_euk
Nucleoporin, Nup133/Nup155-like, N-terminal	Nucleoporin_Nup133/Nup155_N
AraC-type arabinose-binding/dimerisation domain	AraC-bd
MEI2-like, RNA recognition motif 3	MEI2-like_RRM3
Zinc finger C2H2-type	Znf_C2H2_type
Pan3 pseudokinase domain	Pan3_PK
tRNA methyltransferase TRM10-type domain	MT_TRM10-typ
Aveugle-like, SAM domain	Aveugle-like_SAM_dom
Diphosphoinositol polyphosphate phosphohydrolase-like, NUDIX domain	DDP-like_NUDIX
Choice-of-anchor B domain	Choice_anch_B
Nuclear condensin complex subunit 3, C-terminal domain	Cnd3_C
Diacylglycerol kinase, accessory domain	Diacylglycerol_kin_accessory
C-type lectin-like domain, bacterial	CTLD_bac
SMYD1, SET domain	SMYD1_SET
Mitochondrial resolvase Ydc2, catalytic	Ydc2_cat
Staphylococcal nuclease (SNase-like), OB-fold	Staphylococal_nuclease_OB-fold
AMP-dependent synthetase/ligase domain	AMP-dep_synth/lig_dom
NADH:ubiquinone oxidoreductase, 30kDa subunit	NADH_UbQ_OxRdtase_30kDa_su
1-acyl-sn-glycerol-3-phosphate acyltransferase	AGP_acyltrans
Glutaminase A, central domain	GtaA_central
Alginate lyase 2	Alginate_lyase_2
Cysteine-rich domain	Cys_rich_dom
Mandelate racemase/muconate lactonizing enzyme, C-terminal	Mandelate_racemase_C
Fumarylacetoacetase-like, C-terminal	Fumarylacetoacetase-like_C
Aldehyde dehydrogenase domain	Aldehyde_DH_dom
Sodium/calcium exchanger membrane region	NaCa_Exmemb
Piezo domain	Piezo_dom
Prenylcysteine lyase	Prenylcys_lyase
Phytanoyl-CoA hydroxylase-interacting protein-like, C-terminal	PHYIP/PHIPL_C
RNA polymerase recycling, bacterial, C-terminal	RapA_C
Insulin-like growth factor-binding protein, IGFBP	IGFBP-like
Cleaved adhesin	Cleaved_adhesin
Cullin, N-terminal	Cullin_N
Rad50/SbcC-type AAA domain	Rad50/SbcC_AAA
B3/B4 tRNA-binding domain	B3/B4_tRNA-bd
MYLIP, FERM domain C-lobe	MYLIP_FERM_C
Domain of unknown function DUF4773	DUF4773
Phosphoenolpyruvate carboxykinase, GTP-utilising, N-terminal	PEP_carboxykinase_GTP_N
Malonyl-CoA decarboxylase, C-terminal	Malonyl_CoA_deC_C
Proliferating cell nuclear antigen, PCNA, C-terminal	Pr_cel_nuc_antig_C
Formylmethanofuran dehydrogenase subunit C	Formylmethanofuran_DH_suC
N,N'-diacetylchitobiose phosphorylase, N-terminal	GH94N_ChBP
D-alanine--D-alanine ligase, C-terminal	Dala_Dala_lig_C
26S proteasome regulatory subunit RPN5, C-terminal domain	RPN5_C
SH2 domain	SH2
Kazal domain	Kazal_dom
EGF-like calcium-binding domain	EGF-like_Ca-bd_dom
Focadhesin, C-terminal domain	Focadhesin_C
NAD/GMP synthase	NAD/GMP_synthase
RWP-RK domain	RWP-RK_dom
SAC3/GANP/THP3, conserved domain	SAC3/GANP/THP3_conserved
Homocysteine biosynthesis enzyme, sulfur-incorporation	HcyBio
Double-stranded RNA-binding domain	dsRBD_dom
Secretion system C-terminal sorting domain	Secre_tail
Non-haem dioxygenase N-terminal domain	DIOX_N
NOT4, modified RING finger, HC subclass (C4C4-type)	NOT4_mRING-HC-C4C4
RNA polymerase Rpb1, domain 4	RNA_pol_Rpb1_4
Tolloid/BMP1 peptidase domain	ZnMP_TLD/BMP1
Synaptotagmin-like 1-5, C2B domain	SYTL1-5_C2B
Carboxysome Shell Carbonic Anhydrase, catalytic domain	CsoSCA_cat
CH-like domain in sperm protein	CH_2
NFACT, RNA-binding domain	NFACT_RNA-bd
Cytochrome c-552/DMSO reductase-like, haem-binding domain	Cyt-c552/DMSO_Rdtase_haem-bd
DNA polymerase IV/DNA polymerase iota-like, thumb domain	IMS_HHH_1
Intracellular proteinase inhibitor BsuPI	Intracell_prot_inh_BsuPI
Elp3/MiaA/NifB-like, radical SAM core domain	Elp3/MiaA/NifB-like_rSAM
Translationally controlled tumour protein (TCTP) domain	TCTP
D-arabinono-1,4-lactone oxidase, C-terminal domain	ALO_C
Single domain Von Willebrand factor type C domain	SVWC_dom
Exocyst complex component Sec10, N-terminal	Sec10_N
Nucleotide modification associated domain 3	Nmad3
RNA polymerase Rpb2, domain 4	RNA_pol_Rpb2_4
ABC transporter, teichoic acids export TagH-like	ABC_transpr_TagH-like
GPCR, rhodopsin-like, 7TM	GPCR_Rhodpsn_7TM
uDENN domain	uDENN_dom
NuBaID, C-terminal domain	NuBaID_C
REJ domain	REJ_dom
DYW domain	DYW_dom
LarA-like, N-terminal	LarA-like_N
ARF7 effector protein, C-terminal	ARF7EP_C
Thil, AANH domain	ThiI_AANH
Arf GTPase activating protein	ArfGAP_dom
Dipeptidylpeptidase IV, N-terminal domain	Peptidase_S9B_N
Methylthiotransferase, N-terminal	Methylthiotransferase_N
TACO1/YebC-like, second and third domains	TACO1_YebC-like_2nd/3rd_dom
Peptidase M6-like, domain	Peptidase_M6-like_domain
SHB, SH2 domain	SHB_SH2
DNA topoisomerase I, eukaryotic-type	TopoI_euk
Carbohydrate-binding WSC	WSC_carb-bd
Reverse transcriptase, RNA-dependent DNA polymerase	RVT_2
Protein root UVB sensitive/RUS domain	UVB_sens_RUS_dom
HPr kinase/phosphorylase, C-terminal	Hpr_kin/Pase_C
Zinc finger, A20-type	Znf_A20
Bridge-like lipid transfer protein family member 1, C-terminal	BLTP1_C
SRA-YDG	SRA_YDG
PTM1-like, N-terminal domain	PTM1-like_N
Lsm14-like, N-terminal	Lsm14-like_N
ADAM, cysteine-rich domain	ADAM_Cys-rich
D-glutamate N-acetyltransferase-like, C-terminal domain	DgcN-like_C
Domain of unknown function DUF4232	DUF4232
Glycoside hydrolase family 20, catalytic domain	Glyco_hydro_20_cat
Serine proteases, trypsin domain	Trypsin_dom
Alpha-glycerophosphate oxidase, C-terminal	DAO_C
Sorting nexin protein, WASP-binding domain	Sorting_nexin_WASP-bd-dom
Exocyst complex subunit Exo70, C-terminal	Exo70_C
MarR-type HTH domain	HTH_MarR-typ
ACT domain	ACT_dom
SMEK domain	SMEK_dom
ZIC protein, zinc finger domain	Znf_ZIC
DNA polymerase beta, thumb domain	PolB_thumb
Sterile alpha motif domain	SAM
Rho termination factor, RNA-binding domain	Rho_RNA-bd
Digeranylgeranylglycerophospholipid reductase, catalytic domain	GGR_cat
PAS domain	PAS
Cyclic nucleotide-gated channel, C-terminal leucine zipper domain	CLZ_dom
SPARC, follistatin-like domain	SPARC_FS
Sucrose synthase	Sucrose_synth
Glycosyl hydrolase-like 10	GHL10
DRTGG	DRTGG
Formyl transferase, C-terminal	Formyl_trans_C
DEAD-box helicase, OB fold	DEAD-box_helicase_OB_fold
Secretory peroxidase	Secretory_peroxidase
SAM-binding methyltransferase MPBQ/MBSQ	SAM_MPBQ_MSBQ_MT
Polyketide synthase, enoylreductase domain	PKS_ER
CAAX prenyl protease 1, N-terminal	Peptidase_M48_N
Zinc finger, TRAF-type	Znf_TRAF
Vacuolar protein sorting-associated protein 13, extended chorein	VPS13_extend_chorein
Domain of unknown function DUF6850	DUF6850
Peptide-N-glycosidase F, N-terminal	PngaseF_N
Glutathionylspermidine synthase, pre-ATP-grasp-like domain	GSPS_pre-ATP-grasp-like_dom
Insulin gene enhancer protein ISL-1/2-like, LIM domain1	ISL1/2-like_LIM1
Actin-depolymerising factor homology domain	ADF-H
NADAR	NADAR
Pyridoxamine kinase/Phosphomethylpyrimidine kinase	PM/HMP-P_kinase-1
Laccase, third cupredoxin domain	CuRO_3_LCC
Nitrate reductase NapA-like, molybdopterin-binding domain	CT_Nitrate-R-NapA-like
Bridge-like lipid transfer protein family member 1, N-terminal	BLTP1_N
Isoamylase 1-3-like, C-terminal	ISOA1-3-like_C
PDGF/VEGF domain	PDGF/VEGF_dom
DNA repair metallo-beta-lactamase	DRMBL
Carbon-nitrogen hydrolase	C-N_Hydrolase
Lectin-like domain	Lectin-like
4Fe4S-binding SPASM domain	4Fe4S-binding_SPASM_dom
Elongation factor EFG, domain V-like	EFG_V-like
Ras association domain-containing protein 8/10, RA domain	RASSF8/10_RA
Calmodulin binding protein, central domain	Calmod_bind_M
Leucine-binding protein domain	Leu-bd
Interferon-related developmental regulator, N-terminal	Interferon-rel_develop_reg_N
NIF system FeS cluster assembly, NifU, N-terminal	NIF_FeS_clus_asmbl_NifU_N
Vacuolar membrane-associated protein Iml1, N-terminal domain	IML1_N
Spatacsin, C-terminal domain	Spatacsin_C_dom
Glutamyl/glutaminyl-tRNA synthetase, class Ib, anti-codon binding domain	Glu/Gln-tRNA-synth_Ib_codon-bd
BRCA2, OB3	BRCA2_OB_3
Coatomer subunit alpha, WD Associated Region	Coatomer_alpha_WD-assoc_reg
Histamine H3 receptor, 7TM	7tmA_HRH3
MarR-like, BRCT and chromo domains module	MARR_BRCT_CHROMO
Ethylene insensitive 3-like, DNA-binding domain	EIN3-like_DNA-bd
Snurportin-1, m3G cap-binding domain	Snurportin1_C
Dynein heavy chain, hydrolytic ATP-binding dynein motor region	AAA_6
Peptidase M56	Peptidase_M56
SAM-dependent methyltransferase SMT-type	MeTrfase_SMT
FATC domain	FATC_dom
Isoleucyl tRNA synthetase type 1, anticodon-binding domain	Anticodon_Ile_BEm
HTH-type transcriptional regulator MT1864/Rv1816-like, C-terminal domain	MT1864/Rv1816-like_C
R-spondin, Fu-CRD domain	Rspo_Fu-CRD_dom
Glucosyltransferase 24, catalytic domain	Glyco_transf_24
SERRATE/Ars2 , C-terminal	SERRATE/Ars2_C
Neuralized homology repeat (NHR) domain	NHR_dom
Integrin beta subunit, VWA domain	Integrin_bsu_VWA
FRG domain	FRG-dom
Nucleoporin, Nup133/Nup155-like, C-terminal	Nucleoporin_Nup133/Nup155_C
Phage tail collar domain	Phage_tail_collar_dom
Telomeric single stranded DNA binding POT1/Cdc13	Telomer_end-bd_POT1/Cdc13
Glutamate/phenylalanine/leucine/valine/L-tryptophan dehydrogenase, C-terminal	Glu/Leu/Phe/Val/Trp_DH_C
PDIP3, RNA recognition motif	PDIP3_RRM
CobB/CobQ-like glutamine amidotransferase	GATase_3
LigXa-like, C-terminal domain	LigXa_C
Protein kinase B alpha, catalytic domain	Akt1
3'5'-cyclic nucleotide phosphodiesterase, catalytic domain	PDEase_catalytic_dom
Ascorbate oxidase homologue, first cupredoxin domain	CuRO_1_AAO-like
Tight junction-associated protein 1 domain	Tjap1_dom
SKP1 component, POZ domain	Skp1_comp_POZ
Sec63 domain	Sec63-dom
Alpha/beta hydrolase fold-3	AB_hydrolase_3
C1q domain	C1q_dom
BTB/POZ domain-containing protein KCTD1/15-like, C-terminal domain	KCTD1-15-like_C
SLC12A transporter, C-terminal	SLC12_C
Pre-mRNA-processing-splicing factor 8, U6-snRNA-binding	Prp8_U6-snRNA-bd
Copper type II, ascorbate-dependent monooxygenase, N-terminal	Cu2_ascorb_mOase_N
Zn-dependent metallo-hydrolase, RNA specificity domain	RMMBL
Oxidoreductase FAD/NAD(P)-binding	OxRdtase_FAD/NAD-bd
HEPN, AbiJ-N-terminal domain 4	AbiJ_NTD4
WRC domain	WRC_dom
Erythromycin biosynthesis protein CIII-like, C-terminal domain	EryCIII-like_C
TrmE-type guanine nucleotide-binding domain	G_TrmE
Oxygen-insensitive NAD(P)H nitroreductase NfsB-like	NfsB-like
SF3A2 domain	SF3A2_dom
Iron hydrogenase, subset	Fe_hydrogenase_subset
Pus10-like, C-terminal	Pus10-like_C
Domain of unknown function DUF6259	DUF6259
TCB1D9/TCB1D9B, PH-GRAM domain 2	TCB1D9/TCB1D9B_PH-GRAM2
Fucosyltransferase, N-terminal	Glyco_tran_10_N
Urease accessory protein UreH-like, transmembrane domain	UreH-like_TM_dom
AP180-like N-terminal domain, plants	ANTH_N_plant
Lateral organ boundaries, LOB	LOB
ATP-dependent DNA helicase Hel308-like, domain 4	Hel308-like_dom4
Phosphohydrolase-associated domain	PHydrolase_assoc_dom
Domain of unknown function DUF4070	DUF4070
Plexin-A1, Sema domain	Plexin-A1_Sema
MIOS-like, alpha-solenoid domain	MIOS_a-sol
Xaa-Pro dipeptidyl-peptidase-like domain	Xaa-Pro-like_dom
Mu homology domain	MHD
3-dehydroquinate synthase AroB	DHQ_synth_AroB
Guanylate kinase/L-type calcium channel beta subunit	GK/Ca_channel_bsu
CYRIA/CYRIB, Rac1 binding domain	CYRIA/CYRIB_Rac1-bd
Domain of unknown function DUF362	DUF362
Phosphoribosylaminoimidazole carboxylase, ATPase subunit	PurK
NACHT nucleoside triphosphatase	NACHT_NTPase
Dynein heavy chain, coiled coil stalk	Dynein_HC_stalk
Peptidase S8/S53 domain	Peptidase_S8/S53_dom
PAN/Apple domain	Pan_app
Liprin-beta, SAM domain repeat 2	Liprin-beta_SAM_rpt_2
Gap junction protein, cysteine-rich domain	Connexin_CCC
Vacuolar protein sorting-associated protein 13, VPS13 adaptor binding domain	VPS13_VAB
UBL3-like, ubiquitin domain	UBL3-like_ubiquitin_dom
2',5'-phosphodiesterase 12-like, N-terminal domain	PDE12-like_N
Pepsin-like domain	Pepsin-like_dom
Urocanase, N-terminal domain	Urocanase_N
Stromal interaction molecule, Orai1-activating region	SOAR
GREB1-like, circularly permuted SF2 helicase domain	GREB1-like_cpSF2
DJBP, EF-hand domain	EF_hand_DJBP
I/LWEQ domain	ILWEQ_dom
GPCR, family 3, nine cysteines domain	GPCR_3_9-Cys_dom
Nucleoside phosphorylase domain	Nucleoside_phosphorylase_d
NADH:ubiquinone oxidoreductase, subunit G, iron-sulphur binding	NADH_UbQ_OxRdtase_Gsu_4Fe4S-bd
Cytochrome b561, bacterial/Ni-hydrogenase	Cyt_b561_bac/Ni-Hgenase
Flagellar hook protein FlgE, D2 domain	FlgE_D2
Domain of unknown function DUF1972	DUF1972
Glycosyl-hydrolase 97, N-terminal domain	GH97_N
SMCHD1, ribosomal S5 domain 2-like domain	SMCHD1_S5
Headcase, middle domain	Headcase_mid
Zinc finger, C5HC2-type	Znf_C5HC2
Sigma 54 modulation/S30EA ribosomal protein, C-terminal	Ribosom_S30AE_C
Molybdopterin dinucleotide-binding domain	MoPterin_dinucl-bd_dom
BFD-like [2Fe-2S]-binding domain	BFD-like_2Fe2S-bd_dom
Nuclear pore complex protein NUP96, C-terminal domain	Nup98_C
Hemopexin-like domain	Hemopexin-like_dom
3-isopropylmalate dehydratase, swivel domain	IPMI_Swivel
Ring-hydroxylating dioxygenase, large/alpha subunit AhdA1c-like, C-terminal	AhdA1c-like_alpha_C
Dihydroorotate dehydrogenase, electron transfer subunit, iron-sulphur cluster binding domain	Dihydroorotate_DH_Fe-S-bd
KCTD15, tetramerisation-type BTB domain	KCTD15_T1-type_BTB
Flagellum site-determining protein FlhG	FlhG
Metallo-beta-lactamase	Metallo-B-lactamas
Splicing factor 3B subunit 1	SF3b_su1
Metalloenzyme	Metalloenzyme
Voltage-dependent calcium channel, alpha-2/delta subunit, conserved region	VDCC_a2/dsu
Beta-lactamase-related	Beta-lactam-related
TFIIEalpha/SarR/Rpc3 HTH domain	TFIIEa/SarR/Rpc3_HTH_dom
L-fucokinase	Fucose_pyrophosphorylase
High mobility group box domain	HMG_box_dom
GxGYxYP putative glycoside hydrolase, C-terminal	GxGYxYP_C
Sphingomyelin synthase-like domain	Sphingomyelin_synth-like_dom
Saposin B type domain	SaposinB_dom
Neutral/alkaline non-lysosomal ceramidase, N-terminal	NEUT/ALK_ceramidase_N
Band 7 domain	Band_7
Small ribosomal subunit protein uS3, C-terminal	Ribosomal_uS3_C
NadR/Ttd14, AAA domain	NadR/Ttd14_AAA_dom
Alcohol dehydrogenase-like, C-terminal	ADH-like_C
CoA enzyme activase, domain of unknown function DUF2229	CoA_activase_DUF2229
DNA-PKcs, N-terminal	DNA-PKcs_N
Transcription factor IIIC subunit 5, HTH domain	TF_IIIC_su-5_HTH
Phox homology	PX_dom
Fumarate lyase, N-terminal	Fumarate_lyase_N
Bms1/Tsr1-type G domain	G_Bms1/Tsr1_dom
Ribosomal RNA large subunit methyltransferase K/L-like, methyltransferase domain	RlmKL-like_Mtase
DNA ligase 3, BRCT domain	LIG3_BRCT
Glycosyltransferase 61, catalytic domain	Glyco_transf_61_cat
Alpha/beta hydrolase fold-5	AB_hydrolase_5
FKBP12-rapamycin binding domain	FRB_dom
Glycoside hydrolase family 3 C-terminal domain	Glyco_hydro_3_C
Ku70/Ku80 beta-barrel domain	Ku70/Ku80_beta-barrel_dom
Transcription initiation factor TFIID subunit 12 domain	TFIID_TAF12_dom
Cleavage/polyadenylation specificity factor, A subunit, C-terminal	Cleavage/polyA-sp_fac_asu_C
DNA mismatch repair protein MutS, C-terminal	DNA_mismatch_repair_MutS_C
Man1/Src1-like, C-terminal	Man1/Src1-like_C
WAP-type 'four-disulfide core' domain	WAP_dom
Pol III subunit C11, C-terminal zinc ribbon	Zn_ribbon_RPC11_C
DALR anticodon binding	DALR_anticod-bd
SRCR-like domain
E3 ubiquitin-protein ligase MIB1/2, zinc finger, ZZ-type	MIB1/2_ZZ
Zf-FLZ domain	Zf-FLZ_dom
2OGFeDO JBP1/TET, oxygenase domain	2OGFeDO_JBP1/TET_oxygenase_dom
ThiI, N-terminal	ThiI_N
Kelch repeat and BTB domain-containing protein 2, BACK domain	KBTBD2_BACK
Headcase, N-terminal	HECA_N
Plectin/eS10, N-terminal	Plectin_eS10_N
FAD-dependent oxidoreductase 2, FAD binding domain	FAD-dep_OxRdtase_2_FAD-bd
Ribonucleotide reductase class II vitamin B12-dependent, N-terminal domain	RNR_2_N
Domain of unknown function DUF6819	DUF6819
Thiamine-binding protein	Thiamine_BP
NarG-like domain	NarG-like_domain
3-ketosteroid-9-alpha-monooxygenase, oxygenase component-like, C-terminal domain	KshA-like_C
Transcription regulator Rua1, C-terminal	Rua1_C
D-galactoside/L-rhamnose binding SUEL lectin domain	Lectin_gal-bd_dom
GDP-mannose 3,5-epimerase	GDP-Man_epi
Myosin VI, cargo binding domain	Myosin-VI_CBD
Nuclear pore localisation protein NPL4, C-terminal	NPL4_C
NPL4, zinc-binding putative	NPL4_Zn-bd_put
Organic solvent tolerance-like, N-terminal	OstA-like_N
FCP1 homology domain	FCP1_dom
ABC transporter family G domain	ABCG_dom
Histidine-specific methyltransferase, SAM-dependent	MeTrfase_dom
KN homeodomain	KN_HD
Ras GTPase-activating domain	RasGAP_dom
Inositolphosphotransferase Aur1/Ipt1	Aur1/Ipt1
Metalloprotease TldD/E, central domain	Metalloprtase-TldD/E_cen_dom
ABC transporter periplasmic binding domain	ABC_transptr_periplasmic_BD
Domain of unknown function DUF6249	DUF6249
FAM50A/XAP5, C-terminal domain	FAM50A/XAP5_C
Bacterial MMP-like domain	Zn_MMP-like_bac
ELYS, beta-propeller domain	ELYS-bb
Plant myosin, class XI, motor domain	MYSc_Myo11
Glycosyl hydrolase 36, catalytic domain	GH36_catalytic
Zinc finger, CW-type	Znf_CW
Cytochrome c oxidase-like, subunit I domain	Cyt_c_oxase-like_su1_dom
Beta/gamma crystallin	Beta/gamma_crystallin
Glycoside hydrolase 123, N-terminal domain	Glyco_hydro_123_N_2
Beta-ketoacyl-[acyl-carrier-protein] synthase III, N-terminal	ACP_syn_III_N
LPS-assembly protein LptD, central domain	LptD_2
DAHP synthetase I/KDSA	DAHP1/KDSA
Nuclear receptor subfamily 2 group C member 1/2-like, ligand binding domain	NR2C1/2-like_LBD
Zinc finger, PMZ-type	Znf_PMZ
Dickkopf-related protein 4, second cysteine-rich domain	Dkk4_Cys2
Transketolase, N-terminal	Transketolase_N
Glutathione S-transferases Omega-like, C-terminal	GST_Omega-like_C
DNA-directed RNA polymerase, N-terminal	RPOL_N
Delta/Serrate/lag-2 (DSL) protein	DSL
GPCR, family 2-like, 7TM	GPCR_2-like_7TM
Ephrin receptor ligand binding domain	Ephrin_rcpt_lig-bd_dom
Condensin complex subunit 1, C-terminal	Cnd1_C
NADH-ubiquinone oxidoreductase 51kDa subunit, iron-sulphur binding domain	Nuop51_4Fe4S-bd
Gamma tubulin complex component protein, N-terminal	GCP_N
Translation elongation factor P/YeiP, central	Transl_elong_P/YeiP_cen
Phosphopantetheine-protein transferase domain	Ppantetheine-prot_Trfase_dom
DAN	DAN
Zinc finger, nuclear hormone receptor-type	Znf_hrmn_rcpt
Carbohydrate binding module family 20	CBM20
SWI/SNF-like complex subunit BAF250, C-terminal	BAF250_C
7,8-Dihydro-6-hydroxymethylpterin-pyrophosphokinase, HPPK	Hppk
Retrotransposon gag domain	Retrotrans_gag_dom
MnmG, N-terminal domain	MnmG_N
PTBP2, RNA recognition motif 1	PTBP2_RRM1
Cell division coordinator CpoB, C-terminal	CpoB_C
Transient receptor ion channel domain	TRP_dom
H repeat-associated protein, N-terminal	YbfD_N
Rho GTPase-activating protein domain	RhoGAP_dom
GPI ethanolamine phosphate transferase 1, C-terminal	GPI_EtnP_transferase_1_C
Cyclophilin-type peptidyl-prolyl cis-trans isomerase domain	Cyclophilin-type_PPIase_dom
Domain of unknown function DUF4396	DUF4396
LRAT domain	LRAT_dom
IgGFc-binding protein, N-terminal	IgGFc-bd_N
Phage capsid-like, C-terminal	Phage_capsid-like_C
ATPase, AAA-3	ATPase_AAA-3
Granulin	Granulin
F420-binding domain, putative	F420-binding_dom_put
EXPERA domain	EXPERA
Transposase for insertion sequence element IS21-like, C-terminal domain	IstA-like_C
Pyruvate kinase, barrel	Pyrv_Knase_brl
Glycoside hydrolase family 31, TIM barrel domain	Glyco_hydro_31_TIM
NusG-like, N-terminal	NGN-like_dom
SAC domain	SAC_dom
Potassium channel domain	K_chnl_dom
NADH:quinone oxidoreductase/Mrp antiporter, membrane subunit	ND/Mrp_mem
Glycosyl transferase 64 domain	GT64_dom
Dynein heavy chain, C-terminal domain	Dynein_C
Kringle	Kringle
NET domain	NET_dom
Zinc finger, PARP-type	Znf_PARP
YcaO-like domain	YcaO-like_dom
Cystine knot, C-terminal	Cys_knot_C
EngA-type guanine nucleotide-binding (G) domain	G_ENGA
Protein-tyrosine phosphatase non-receptor type-12, catalytic domain	PTN12_cat
Reverse transcriptase domain	RT_dom
Peptidase M41	Peptidase_M41
UTP25, NTP hydrolase-like domain	UTP25_NTPase-like
Helicase, superfamily 3, DNA virus	Helicase_SF3_DNA-vir
Arginine dihydrolase ArgZ/ArgE-like, C-terminal, first subdomain	ArgZ/ArgE-like_C_1st
Alpha-amylase/4-alpha-glucanotransferase, C-terminal	A-amylase/a-glucTrfase_C
Vacuolar protein sorting protein 36, GLUE domain	GLUE_dom
Peptidase S9, prolyl oligopeptidase, catalytic domain	Peptidase_S9_cat
Vasoactive intestinal polypeptide receptor 2, 7TM	VIP-R2_7TM
Cytochrome c assembly protein	Cyt_c_assembly
Peptidase M16, N-terminal	Pept_M16_N
ERI-1-like, DEDDh 3'-5' exonuclease domain	ERI-1_3'hExo-like
Aminotransferase class V domain	Aminotrans_V_dom
Aspartate/glutamate/uridylate kinase	Asp/Glu/Uridylate_kinase
Cas1p 10 TM acyl transferase domain	Cas1_AcylTrans_dom
K+ potassium transporter, integral membrane domain	K_trans_N
SbsA, Ig-like domain	SbsA_Ig
Serine/threonine-protein kinase TOR, catalytic domain	TOR_cat
PET prickle	PET_prickle
HTH CenpB-type DNA-binding domain	HTH_CenpB_DNA-bd_dom
RNA 3'-terminal phosphate cyclase domain	RNA3'_phos_cyclase_dom
Histone-lysine N-methyltransferase NSD3, fifth PHD finger	PHD5_NSD3
RNA-binding, CRM domain	RNA-binding_CRM
Myc-type, basic helix-loop-helix (bHLH) domain	bHLH_dom
Dolichyl-phosphate beta-glucosyltransferase	DPG_synthase
Alpha-N-acetylglucosaminidase, tim-barrel domain	NAGLU_tim-barrel
GntR, C-terminal	GntR_C
SHF, SH2 domain	SHF_SH2
BAP29/BAP31, transmembrane domain	BAP29/BAP31_N
Netrin domain	Netrin_domain
Domain of unknown function DUF3857	DUF3857
Helicase Cas3, CRISPR-associated, core	Helicase_Cas3_CRISPR-ass_core
Peptidase M24	Pept_M24
3-hydroxyacyl-CoA dehydrogenase, NAD binding	3-OHacyl-CoA_DH_NAD-bd
Dynein heavy chain region D6 P-loop domain	Dynein_heavy_D6_P-loop
Dickkopf-related protein 1/2/4, C-terminal subdomain 1	DIKK1/2/4_C-subdom1
Histone deacetylase complex subunit SAP30 zinc-finger	SAP30_zn-finger
Prephenate dehydrogenase, nucleotide-binding domain	PDH_N
[truncated: 1,000 more rows]
