# Supplementary material for: Taxonomic quasi‐primes: peptides charting lineage‐specific adaptations and disease‐relevant loci
Source: Protein Sci. 2025 Aug 25;34(9):e70241. doi: 10.1002/pro.70241 (PMC12375989; doi:10.1002/pro.70241)
Supplement: Supplementary file 3 [file PRO-34-e70241-s001.csv]

Entry	Short_Name
Ser/Thr protein kinase, TGFB receptor	TGFB_receptor
Translation elongation factor EF1A, eukaryotic/archaeal	Transl_elong_EF1A_euk/arc
Major Facilitator Superfamily Domain-Containing Protein	MFS_Domain-Containing_Protein
Magnesium-chelatase subunit ChlI-like	CHLI-like
Protein OS-9-like	OS-9-like
CAAX motif-specific protease	CAAX_protease
Fatty acid oxidation complex, alpha subunit, mitochondrial	Fa_ox_alpha_mit
Twisted gastrulation (Tsg) protein	Tsg
Flagellar motor switch protein FliM	Flag_FliM
Hydroxylamine reductase/Ni-containing CO dehydrogenase	HCP/CODH
Protein MJ0683-like	MJ0683-like
Cleavage/polyadenylation specificity factor subunit 5	Cleav_polyA_spec_factor_su5
Cellulose synthase, subunit A	Cell_synth_A
Divalent ion tolerance protein, CutA	Ion_tolerance_CutA
Platelet-derived growth factor receptor alpha	PDGFRA
Protein of unknown function DUF4527	DUF4527
Oxoprolinase family	Oxoprolinase-like
Glycoside hydrolase, family 2	Glyco_hydro_2
P-type ATPase, subfamily IB	P-typ_ATPase_IB
Ras-related protein Rab	Rab
Transmembrane protein 45	TMEM45
Glycerol-3-phosphate O-acyltransferase/Dihydroxyacetone phosphate acyltransferase	GPAT/DHAPAT
Isochorismate synthase	IsoChor_synthase
Eukaryotic translation initiation factor 3 subunit H	eIF3h
Protein indeterminate-domain 1-16	IDD1-16
23S rRNA-intervening sequence protein	23S_rRNA-intervening_sequence
Telomere repeats-binding bouquet formation protein 1	TERB1
Bacterial Diguanylate Cyclase	Diguanylate_Cyclase
Bacterial metal-binding protein 9	Bact_metal-bind_prot9
Phosphoenolpyruvate carboxykinase, ATP-utilising	PEP_carboxykinase_ATP
Pancreatic hormone-like	Pancreatic_hormone-like
Nicotinate phosphoribosyltransferase family	Nic_PRibTrfase-Fam
NAD(P)H-quinone oxidoreductase, subunit N/subunit 2	NADH-Q_OxRdtase_suN/2
Elongator complex protein 4	Elongator_complex_protein_4
FAM76 protein	FAM76
CDK5 and ABL1 enzyme substrate 1/2	CABLES1/2
GSG1-like	GSG-1
Hly-III	Hy-lIII
Tellurite Resistance Ion Channel	Tellurite_res_ion_channel
Elongin-C	ELC1
UPF0102 protein YraN-like	UPF0102_YraN-like
ORMDL family	ORMDL
SUMO-activating enzyme subunit Uba2	Uba2
Integrin beta subunit	Integrin_bsu
Sphingosine N-acyltransferase Lag1/Lac1-like	Lag1/Lac1-like
Adenylyl/Guanylyl Cyclase Class-3/4	Adenylyl/Guanylyl_Cyclase_3/4
Zinc Finger C2H2-type Transcription Regulators	ZnF_C2H2-type_TF
1,4-alpha-glucan branching enzyme MT3115-like	Branching_enz_MT3115-like
Cell-to-cell trafficking and antifungal protein	Cell2Cell_Antifungal
Sulfatase enzyme	Sulfatase
S-type anion channel	SLAC/SLAH
Exosortase	Exosortase
Type VII toxin-antitoxin system antitoxin	Type_VII_TA_antitoxin
Serine protease S9B/DPPIV	Serine_Prot_S9B/DPPIV
D-isomer specific 2-hydroxyacid dehydrogenases	D-2-hydroxyacid_DH
Amino acid-polyamine-organocation superfamily	APC_superfamily
Eukaryotic initiation factor 2B subunits alpha/beta/delta	eIF2B_alpha/beta/delta
Shroom family	Shroom_fam
Protein of unknown function DUF192	DUF192
Claudin-4	Claudin4
BTB-kelch protein	BTB-kelch_protein
L-threonine-O-3-phosphate decarboxylase	CobD
VPS35 endosomal protein sorting factor-like	VPS35L
Acetyl-CoA carboxylase, alpha subunit	Acetyl_CoA_COase_a_su
Amyloid-beta A4 Precursor Protein-Binding	APP-Binding
GAMETE CELL DEFECTIVE 1 mitochondrial	GCD1_mitochondrial
Lysosomal-associated transmembrane protein 4/5	LAPTM4/5
Epithelial sodium channel	ENaC
Major Facilitator Superfamily DHA3 Transporter	MFS_DHA3_Transporter
Predicted DNA-binding protein with PD1-like DNA-binding motif	DNA_bp_PD1
Polycystic kidney disease type 1 protein	PC1
Phosphopantetheine Phosphodiesterase	Pantetheine_PDE
AP-4 complex accessory subunit Tepsin	TEPSIN
3-hydroxyanthranilic acid dioxygenase	3hydroanth_dOase
Glycine/sarcosine/betaine reductase complex, protein B, subunit alpha/ beta	Gly_reductase_pB_sua/b
Gamma-aminobutyric-acid A receptor delta subunit	GABAAd_rcpt
Pyridoxal phosphate (active vitamin B6) biosynthesis PdxJ	PyrdxlP_synth_PdxJ
Dihydrolipoamide succinyltransferase	SucB
Glycosyl Hydrolase Family 84	Glycosyl_Hydrolase_84
UDP-glycosyltransferase, plant-type	UDP-glycosyltransf_plant
Protein of unknown function DUF3352	DUF3352
Peptidase M50, putative membrane-associated zinc metallopeptidase	Pept_M50_Zn
Beta-lactamase/esterase domain-containing protein	Beta-lactamase/esterase
Mitochondrial Enoyl-ACP Reductase	Mito_Enoyl-ACP_Reductase
Midasin	Midasin
N-acetyl sugar amidotransferase	N-acetyl_sugar_amidoTrfase
T-complex protein 1, epsilon subunit	Chap_CCT_epsi
NAC domain-containing protein SOG1-like	SOG1-like
Autophagy-related protein 5	Atg5
N-acetyl-gamma-glutamyl-phosphate reductase	NAGSA_dehydrogenase
Potassium transporter	K+_transporter
Coatomer complex subunit	Coatomer_complex_subunit
Peptidase M76, ATP23	Peptidase_M76_ATP23
Signal Transduction Response Regulator	ST_Response_Regulator
Melanocortin 3 receptor	Mcort_3_rcpt
Kynurenine formamidase/cyclase-like	KFase/CYL
Protein phosphatase 2A, regulatory B subunit, B56	PP2A_B56
Bromodomain-containing chromatin reader	Bromo_chromatin_reader
SNF2/RAD54 Helicase and Transcription Factor	SNF2_RAD54_helicase_TF
Testis-expressed sequence 15 protein	TEX15
Nitrite and Sulfite Reductase 4Fe-4S Domain-Containing Protein	NIR_SIR_4Fe-4S
Multi antimicrobial extrusion protein	MATE_fam
ARL14 effector protein
Macoilin	Macoilin
Cytochrome P450, E-class, group IV	Cyt_P450_E_grp-IV
Ribonuclease H2 subunit B	RNase_H2_suB
Large ribosomal subunit protein uL4-like	Ribosomal_uL4-like
Transforming growth factor beta-3	TGFB3
Polysaccharide Synthase/Transporter	PolySynth_Transporter
Ubiquitin-related modifier 1	Urm1
Peptidase M36, fungalysin	Peptidase_M36
Calcium-Dependent Lectins in Immunity and Development	Ca-Dep_Lectins_ImmuneDev
Formin Homology Diaphanous subfamily	Formin_Homology_Diaphanous_sf
Receptor Tyrosine Kinase	RTK
NAD(P)H-quinone oxidoreductase subunit T-like	NdhT-like
Capsule biosynthesis protein CapB	Capsule_biosynth_CapB
Histidine biosynthesis protein	His_biosynth
BEN domain-containing protein 3	BEND3
Cytochrome P450	Cyt_P450
NAD(P)H-quinone oxidoreductase subunit D/H	NDH1_su_D/H
26S proteasome regulatory complex, non-ATPase subcomplex, Rpn1 subunit	26S_Psome_Rpn1
Protein Tyrosine Phosphatase	PTP
Transcription factor IIIC subunit Tfc1/Sfc1	TF_IIIC_Tfc1/Sfc1
Glycosyl Hydrolase Family 18	Glycosyl_Hydrlase_18
Beta-glucosidase GBA2-type	B_Glucosidase_GBA2-typ
Ubiquilin	Ubiquilin
Photosystem I assembly protein Ycf3	Ycf3
RelA/SpoT family	RelA/Spo_fam
Genomic Stability and Neuronal Morphogenesis Regulator	GenomicStab_NeuMorph_Reg
Phosphatidylinositol Transfer CRAL-TRIO Domain-Containing Protein	PI_Transfer_CRAL-TRIO
Binding-protein-dependent ABC transporter permease	BP-dep_ABC_trans_perm
AB hydrolase superfamily, subfamily 4	AB_hydrolase_4_sf
Peripheral Myelin Protein 22/Epithelial Membrane Protein-like	PMP-22/EMP/MP20-like
Protein of unknown function DUF3800	DUF3800
Yippee family	Yippee_fam
Protein of unknown function DUF2284, metal-binding	DUF2284_metal-binding
Protein of unknown function DUF454	DUF454
Vesicle-fusing ATPase	Vesicle-fus_ATPase
Ras-like guanine nucleotide exchange factor	Ras-like_GEF
Proteasomal ubiquitin receptor Rpn13/ADRM1	Rpn13/ADRM1
Chloroplastic ATP-dependent AMP-binding Enzymes	Chloroplast_AMP-bd_Enzymes
Phosphodiesterase MJ0936/Vps29	Phosphodiesterase_MJ0936/Vps29
Peptidase M20	Peptidase_M20
Sulfate adenylyltransferase subunit 2	Sulfate_adenylyltrnsfr_sub2
Galactose-1-phosphate uridyl transferase, class I	GalP_UDPtransf1
Katanin p60 subunit A1	KATNA1
Alternative NADH dehydrogenase	NDH-2
Glycosyl transferase WecG/TagA/CpsF	WecG_TagA_CpsF
Glucose-1-phosphate adenylyltransferase	ADP-Glc_PPase
Type I phosphodiesterase/nucleotide pyrophosphatase/phosphate transferase	Phosphodiest/P_Trfase
Universal stress protein A family	Universal_stress_UspA
Small ribosomal subunit protein eS26	Ribosomal_eS26
Voltage-dependent calcium channel, T-type, alpha-1 subunit	VDCC_T_a1
Tyrosine-protein kinase, insulin-like receptor	Tyr_kinase_insulin-like_rcpt
Pyruvate Dehydrogenase/Transketolase	PDH/Transketolase
Squalene cyclase	Squalene_cyclase
Nucleoside phosphatase GDA1/CD39	GDA1_CD39_NTPase
UDP-2,3-diacylglucosamine hydrolase LpxH-like	LpxH-like
Cellular adhesion and signaling domain-containing protein	Cell_adhesion_signaling
Ribonuclease Z/BN	RNase_Z/BN
Alpha-ketoglutarate-dependent dioxygenase alkB homologue 4	ALKBH4
Cysteine desulfurase NifS, bacterial/archaeal	Cys_deSase_NifS_bac/arc
Eukaryotic/archaeal PrmC-related	PrmC-related
Glycoside hydrolase, family 27	Glyco_hydro_27
Binding-protein-dependent transport system permease	BP-dependent_transpt_permease
Glycosyl Hydrolase Family 31	Glycosyl_Hydrolase_31
DNA-directed RNA polymerase subunit Rpo5/Rpb5	Arch_Rpo5/euc_Rpb5
Adhesin B	AdhesinB
Macrophage colony-stimulating factor 1 receptor	CSF-1_receptor
Nuclear receptor subfamily 4 group A member 1-3	NR4A1-3
Neuroligin	Nlgn
ATP-dependent AMP-binding enzyme	ATP-dep_AMP-bd_enzyme
Glutamate dehydrogenase	Glu_DH
SUF system FeS cluster assembly, SufD	SUF_FeS_clus_asmbl_SufD
COPII coat assembly protein, Sec16
Bacterial CCA-adding enzyme type 3 subfamily	Bact_CCA-adding_enz_type3_sf
Conserved hypothetical protein CHP02302, transmembrane	CHP02302_TM
Chloride channel ClC-5	Cl_channel-5
Proteasome subunit alpha5	Proteasome_alpha_type_5
G-protein coupled receptor 1	CCR1-9-like
Glutamine synthetase, type III	Glutamine_synthetase_typeIII
GPI-anchored Adhesion Regulator	GPI-anchor_Adhesion_Reg
WD repeat-containing protein WDR55/POC1	WDR55_POC1
Zinc finger CCHC domain-containing protein 14	ZCCHC14
Metallo-dependent Hydrolases Superfamily Enzymes	Metallo-hydrolase_Enzymes
RMD1/Sad1-interacting	RMD1/Sad1-interacting
Lycopene beta cyclase	LycopCyc
Protein of unknown function DUF2086	DUF2086
Protein of unknown function DUF2752	DUF2752
TrkH potassium transport family	TrkH
Oligosaccharyl transferase complex, subunit OST3/OST6	OligosaccharylTrfase_OST3/OST6
Metallopeptidase, nematode	Metallopeptidase_nem
Nuclear receptor subfamily 4 group A member 3	NR4A3
Peptidase A8, signal peptidase II	Peptidase_A8
Glycosyl hydrolase family 92, alpha-1,2-mannosidase, putative	GH92_a_mannosidase_put
Glutamate/phenylalanine/leucine/valine/L-tryptophan dehydrogenase	Glu/Leu/Phe/Val/Trp_DH
E3 ubiquitin-protein ligase parkin	Parkin
Ubiquitin-protein ligase E3A	UBE3A
Sulfiredoxin	Sulfiredoxin
Mediator complex, subunit Med28	Mediator_Med28
Chemotaxis methyl-accepting receptor	Chemotax_Me-accpt_rcpt
Beta-thymosin	Beta-thymosin
Band-7 stomatin-like	Band-7_stomatin-like
BEACH domain-containing protein	BEACH_domain_protein
Isopropylmalate dehydrogenase	Isopropylmalate_DH
Glycosyl Hydrolase Family 16	Glycosyl_Hydrlase_16
GPCR, family 3, extracellular calcium-sensing receptor-related	GPCR_3_Ca_sens_rcpt-rel
Glutathione S-transferase, Pi class	GST_pi
4-Toluene Sulfonate Uptake Permease	TSUP
Isocitrate dehydrogenase NAD-dependent	Isocitrate_DH_NAD
Protein PRRC2	PRRC2
BRCT domain-containing protein At4g02110-like	At4g02110-like
Bacterial Acetyltransferase	Bact_Acetyltransf
Protein of unknown function DUF1893, TM1506-like	DUF1893_TM1506-like
Cysteine-rich secretory protein-related	CRISP-related
Protoporphyrinogen oxidase	Protoporphyrinogen_oxidase
Transient receptor potential channel, canonical 7	TRPC7_channel
UPF0767 family	UPF0767
Glycerol-1-phosphate dehydrogenase	G1PDH
Transcription regulator AsnC-like	Tscrpt_reg_AsnC-like
UBX domain-containing protein	UBX_domain-protein
Hybrid Signal Transduction Histidine Kinase	Hybrid_Histidine_Kinase
Protein of unknown function DUF2797	DUF2797
Methuselah G-protein coupled receptor	Mth_GPCR
DNA Replication and Repair Clamp Loader Complex	DNA_Rep/Repair_Clamp_Loader
Cytochrome b561, DM13 and DOMON domain-containing protein At5g54830	B561A
CTP-dependent diacylglycerol kinase 1-like	Dgk1-like
Voltage gated sodium channel, alpha subunit	Na_channel_asu
Xyloglucan-specific glycosyl hydrolase	Xyloglucanase_GH74
tRNA N6-adenosine threonylcarbamoyltransferase Kae1, archaeal/eukaryotic	Kae1_archaea_euk
Indolepyruvate oxidoreductase subunit IorA	IorA
Hydrolase TatD/YcfH-like	TatD/YcfH-like
Asparaginase/glutaminase-like	Asparaginase/glutaminase-like
Lysyl oxidase-like protein	LOX-like_protein
Pyruvoyl-dependent arginine decarboxylase	Pyruvoyl-dep_arg_deCO2ase
Diverse Enzymatic Activities	Diverse_Enzym_Activities
Autophagy-related protein 27	Autophagy-rel_prot_27
UvrABC system protein C	UvrABC_protein_C
Cytosine permease	CodB
P-type ATPase, subfamily IIA, SERCA-type	P-type_ATPase_IIA
Bardet-Biedl syndrome 7 protein	Bardet-Biedl_syndrome_7_prot
Hexokinase	Hexokinase
Transaldolase type 1	Transaldolase_1
GPCR, family 2, brain-specific angiogenesis inhibitor	GPCR_2_brain_angio_inhib
Receptor-type Tyrosine-protein Phosphatases	R-tyr_protein_phosphatases
Leucine-tRNA ligase	Leu-tRNA-ligase
Transmembrane channel-like protein	TMC
XPA/RAD14	XPA/RAD14
Nucleosome-remodeling factor subunit BPTF	BPTF
Methionine Synthase/Corrinoid	Met_Synthase/Corrinoid
Glutamate synthase, NADH/NADPH, small subunit 1	Glut_synth_ssu1
UDP-3-O-[3-hydroxymyristoyl] glucosamine N-acyltransferase LpxD	LpxD
Urease accessory protein UreD	UreD
Phosphoglucosamine mutase	Phosphoglucosamine_mutase
TldD	TldD
Molybdopterin biosynthesis MoaE	Mopterin_biosynth_MoaE
Acetyltransferase Eis	Acetyltransferase_Eis
Modulator of smoothened protein	Mosmo
Type 2 lantibiotic biosynthesis protein LanM	Lanti_2_LanM
Transporter protein SLAC1/Mae1/ Ssu1/TehA	SLAC1/Mae1/Ssu1/TehA
ER membrane protein complex subunit 3	EMC3
Phosphatidylserine decarboxylase-related	PS_Dcarbxylase
Ubiquinone biosynthesis monooxygenase COQ6	UbQ_mOase_COQ6
ATP-dependent DNA helicase Hel308	Helicase_Hel308
Alginate O-acetyltransferase AlgI	AlgI
Phosphotyrosine interaction domain containing 1	PID1
Protein O-mannosyl-transferase TMEM260-like	TMEM260-like
5'-Nucleotidase/apyrase	5_nucleotidase/apyrase
Bifunctional NAD(P)H-hydrate repair enzyme Nnr	Nnr
Transmembrane protein 231	TMEM231
Coatomer beta subunit (COPB1)	COPB1
Glutamine Synthetase	Glutamine_Synthetase
Sodium:Solute Symporter	Sodium:Solute_Symporter
NEDD4/Bsd2	NEDD4/Bsd2
Cation Diffusion Facilitator/SLC30A	CDF/SLC30A
P-type ATPase, subfamily IIIA	P-type_ATPase_IIIA
Meckelin	Meckelin
Apoptosis inhibitory 5	API5
Small ribosomal subunit protein eS17	Ribosomal_eS17
Opsin	Opsin
Mediator complex, subunit Med6, metazoa/plant	Mediator_Med6_met/pln
Peptidase M50B-like	Peptidase_M50B-like
DNA helicase Pif1-like	DNA_helicase_pif1-like_DEAD
MAP kinase-activating death domain protein	MADD
Tryptophan synthase, beta chain-like	Trp_synth_b-like
Spindle and kinetochore-associated protein 3	SKA3
5-Hydroxytryptamine 5A receptor	5HT5A_rcpt
Lon protease homologue, chloroplastic/mitochondrial	Lonm_euk
APC Superfamily Potassium Transporter	APC_K+_Transporter
L-2-Haloacid dehalogenase	2-HAD
Formin-like protein, animal	FMNL_animal
Peptidase S1B	Peptidase_S1B
RNA polymerase Rpc34	RNA_pol_Rpc34
Endo-1,3(4)-beta-glucanase	Endo-beta-glucanase
Imidazolonepropionase	HutI
WD repeat-containing protein 47	WDR47
2-amino-3-carboxymuconate-6-semialdehyde decarboxylase	ACMSD
Nuclear factor of activated T cells (NFAT)	NFAT
ATP-dependent Clp protease proteolytic subunit	ClpP
Very-long-chain 3-ketoacyl-CoA synthase	3-ktacl-CoA_syn
VgrG-related	VgrG-rel
Beta-1,4-galactosyltransferase	Galactosyl_T
Phosphofructokinase type A	PFKA
Deoxycytidylate deaminase	dCMP_deaminase
Protein kinase C mu-related	Protein_Kinase_C_mu-related
Mycobacterial A85 antigen	Mycobacterial_A85_antigen
Nuclear protein DGCR14/ESS-2	Nuclear_protein_DGCR14_ESS-2
Protein ICln/Lot5/Saf5	ICln/Lot5/Saf5
Rho protein GDP-dissociation inhibitor	Rho_GDI
Beta-hydroxyacyl-(acyl-carrier-protein) dehydratase FabZ	FabZ
Dof zinc finger protein	Dof
Heavy metal cation-efflux system component	Metal_cation-efflux_comp
F420, menaquinone cofactor biosynthesis	F420
Sodium leak channel NALCN	NALCN
Anaphase-promoting complex subunit 2	APC2-like
G protein-coupled receptor 37 orphan	GPR37_orph
Histidinol phosphate phosphatase, HisJ	Histidinol_P_phosphatase_HisJ
Thiosulphate/Sulfate-binding protein	Thiosulph/SO4-bd
Methionine Aminopeptidase Type 2	Met_Aminopeptidase_Type2
Leucine-rich glioma-inactivated/LGI-related	LGI_related
E-box Binding Transcriptional Regulators	E-box_TF_Regulators
Septin 2	Septin2
Nav/unc-53 family	Nav/unc-53
Ferlin family	Ferlin
Coenzyme PQQ synthesis protein E-like	PqqE-like
Genetic suppressor element 1	GSE1
Glutamine synthetase type I	Gln_synth_I
Nerve growth factor-like	Nerve_growth_factor-like
S-adenosyl-L-methionine-dependent tRNA 4-demethylwyosine synthase	tRNA_wybutosine-synthase
Bacterial transglutaminase-like	Bact_TGase-like
ABC transporter ABCF subfamily ATPase	ABCF_ATPase
THO complex subunit 2	Tho2
RING-type E3 ubiquitin ligase ATL	RING-type_E3_ligase_ATL
Membrane insertase YidC/ALB3/OXA1/COX18	YidC/ALB3/OXA1/COX18
Glycogen debranching enzyme, GlgX type	Glycogen_debranch_GlgX
Plant receptor-like serine/threonine-protein kinase	Plant_receptor-like_S/T_kinase
Secreted Effector and Ankyrin Repeat	SecEffector_AnkRepeat
Cueball/EGF/LRP/Nidogen	Cueball_EGF_LRP_Nidogen
Adapter and Engulfment Domain-Containing Protein	Adapter_Engulfment-Domain
E3 ubiquitin-protein ligases and FN3/SPRY domain-containing proteins	E3_ligase_FN3/SPRY
Two pore domain potassium channel, TASK family	2pore_dom_K_chnl_TASK
Transcriptional enhancer factor TEF-5 (TEAD3)	TEF-5
Large ribosomal subunit protein uL2	Ribosomal_uL2
Beta-hexosaminidase	Beta_hexosaminidase_sua/sub
Cleavage stimulation factor subunit 1-like	CstF1-like
Transferrin receptor protein 1/Glutamate carboxypeptidase 2-like	Peptidase_M28B
Proteinase inhibitor I13, potato inhibitor I	Prot_inh_pot1
GPI mannosyltransferase	GPI_mannosylTrfase
Spermadhesin-Link domain-containing protein	Spermadhesin-Link_domain
Integrator complex subunit 1	INTS1
Dihydroorotate dehydrogenase	DHO_dehydrogenase
UvrABC system, subunit B	UvrB
P-type ATPase, subfamily IV	P-type_ATPase_IV
Thrombin receptor	Thrmbn_rcpt
Solute carrier family 13	SLC13A/DASS
Acetyl-coenzyme A transporter 1-like	AcetylCoA_trans_1-like
Deubiquitinating enzyme MINDY-3/4	MINY3/4
MCT-1/Tma20	MCT-1/Tma20
Trace Amine-Associated Receptor	TAAR
Ta0938	Ta0938
Endothelin	Endothelin
Polycomb group RING finger	PcG_RING_finger
Receptor tyrosine-protein phosphatase, alpha/epsilon-type	Tyr_Pase_rcpt_a/e-type
MEMO1 family	MEMO1_fam
Peptidase M55, D-aminopeptidase	Peptidase_M55
Alternative oxidase	AOX
PHD finger protein 20-like	PHF20-like
ALOG family	ALOG
Glycosyl transferase, family 48	Glyco_trans_48
F-box only protein 34/46	FBXO34/46
Pannexin	Pannexin
Protein of unknown function DUF2177, membrane	DUF2177_membr
Nucleoporin Nup188	Nup188
L-aspartate semialdehyde sulfurtransferase MA1821-like	MA1821-like
Glycosyl hydrolase family 99	Glyco_Hydrolase_99
Neuropeptide Y6 receptor	NeuroY6_rcpt
Cysteine desulfurase, SufS	Cys_dSase_SufS
Pseudaminic acid biosynthesis, PseI	Pseudaminic_synth_PseI
Serine/threonine-protein kinase-like protein CCR1-4
Unconventional Myosin ATPase	Unconventional_Myosin_ATPase
GATA zinc finger domain-containing protein	GATA_zinc_finger
Beta-mannosidase glycosyl hydrolases	Beta-mannosidase_GH2
Protein TALPID3	TALPID3
Nitrous-oxide reductase regulator	NosR_regulator
Dehydroquinate Synthase	Dehydroquinate_synthase
Uncharacterised nucleotidyltransferase	NTP_transf_5
Fibulin-1	Fibulin-1
Testis-specific protein TEX28/transmembrane and coiled-coil domains protein	TEX28/TMCC
Histidine N-acetyltransferase	Histidine_N-acetyltransf
Protein of unknown function DUF3109	DUF3109
Lutropin-choriogonadotropic hormone receptor	LSH_rcpt
Thiaminase II	Thiaminase_II
FAD-dependent glycerol-3-phosphate dehydrogenase	G3P_DH_FAD-dep
Trafficking protein particle complex subunit 14	TRAPPC14
CCR4-NOT complex, subunit 3/ 5	CCR4-NOT_su3/5
Methylthioadenosine phosphorylase (MTAP)	MTAP
Cytoplasmic FMR1-interacting	Cytoplasmic_FMR1-int
Peptidase C11, clostripain	Peptidase_C11
LarA-like	LarA-like
U6 snRNA phosphodiesterase 1	Usb1
Krueppel C2H2-type Zinc-Finger Domain-Containing Protein	Krueppel_C2H2-ZF
Phosphoenolpyruvate Utilizing Enzyme	PEP_Utilizing_Enz
Protein of unknown function DUF211	DUF211
Cytoplasmic tRNA 2-thiolation protein 1	Ncs6/Tuc1/Ctu1
ADP/ATP carrier protein, bacterial type	ADP_ATP_car_bac_type
ThrE/Ser Exporter	ThrE/Ser_Exporter
UDP-glucose 4-epimerase	UDP_G4E
Bacterial 4Fe4S Ferredoxin RnfB Subfamily	4Fe4S_Ferredoxin_RnfB
Mycobacterial Acyl-CoA Dehydrogenase	Mycobact_Acyl-CoA_DH
Relaxin receptor	Relaxin_rcpt
EMX/VAX/Noto Homeobox Transcription Factors	EMX-VAX-Noto_Homeobox_TFs
Type IV secretion system-coupling protein	T4SS-coupling_protein
Beta-casein-like	Beta-casein-like
G protein-coupled receptor, rhodopsin-like	GPCR_Rhodpsn
Glycosyl Hydrolase 2 Domain-Containing Protein	GH2_Domain-Containing
Mucolipin	Mucolipin
P-type ATPase	P_typ_ATPase
Defensin, plant	Defensin_plant
Peptidase S8/S53 subtilisin kexin sedolisin	Peptidase_S8/S53_subtilisin
Translation elongation factor EFG/EF2	Transl_elong_EFG/EF2
Gamma-glutamyltranspeptidase	GGT_peptidase
5-Hydroxytryptamine 2A receptor	5HT2A_rcpt
ApaG-like	ApaG-like
Tubulin tyrosine ligase-like monoglycylase	TTLL_monoglycylase
Serine/threonine-protein kinase BSK	BSK
FAM91	FAM91
Small Leucine-Rich Proteoglycans	SLRP
JMJD6 family arginine demethylases/lysyl-hydroxylases	JMJD6_ArgDemeth/LysHydrox
TRAPP II complex, Trs120	TRAPP_II_complex_Trs120
Ribosomal biogenesis, methyltransferase, EMG1/NEP1	Rbsml_bgen_MeTrfase_EMG1/NEP1
mRNA Cap 2'-O-Ribose Methyltransferase	mRNA_Cap_2O-Ribose_MeTrfase
Two-component system histidine kinase	2C_system_His_kinase
LacD aldolase	LacD_aldolase
Isopropylmalate dehydratase and related enzymes	IPM_dehydratase_rel_enz
Arsenite methyltransferase-like	Arsenite_MeTrfase-like
Small ribosomal subunit protein uS12, eukaryotic/archaeal	Ribosomal_uS12_euk/arc
Endomembrane trafficking modulator	Endomembrane_traffic_mod
Sodium:neurotransmitter symporter, dopamine	Na/ntran_symport_dopamine
Asparaginyl endopeptidase	AE
Retinoic acid receptor	Retinoic_acid_rcpt
Auxin Signal Transduction Ser/Thr Kinase	Auxin_Ser/Thr_Kinase
Pre-mRNA-splicing factor 38	PRP38
Protein-glutamine gamma-glutamyltransferases	Transglutaminase
SH2 domain-containing adapter proteins	SH2_domain_adapters
Pyridinium-3,5-biscarboxylic acid mononucleotide synthase	P2CMN_synthase_LarB
tRNA Nucleotidyltransferase/Poly(A) Polymerase	tRNA_nt/polyA_polymerase
Regulator of G-protein signaling domain-containing protein	RGS_domain-containing
Family of unknown function (DUF6909)	DUF6909
Integrator complex subunit 2	INTS2
Uncharacterised protein family YgbA	Uncharacterised_YgbA
Pre-mRNA 3'-end-processing regulator	Pre-mRNA_3'-end_processing_reg
Diverse Signaling and Regulatory Domain-Containing Protein	Signaling_Regulatory_Domain
S-adenosyl-L-methionine-dependent methyltransferase	SAM-dependent_MTase
Programmed cell death protein 10	PDCD10
Nuclear anchorage protein 1/Nesprin-1/2-like
Alpha-maltose-1-phosphate synthase	M1P_synthase
AP endonuclease 1	AP_endonuc_1
Small ribosomal subunit protein uS2, eukaryotic	Ribosomal_uS2_euk
Protease TIKI1/2-like	TIKI1/2-like
Laa1/Sip1/HEATR5	Laa1/Sip1/HEATR5
Serine/threonine-protein kinase/endoribonuclease IRE1/2-like	IRE1/2-like
Protein argonaute-4	AGO4
Mitochondrial import inner membrane translocase subunit Tim21	Tim21
Protein of unknown function DUF5320	DUF5320
Alpha-1,4-glucan:maltose-1-phosphate maltosyltransferase	GlgE
Aldehyde Oxidoreductase Iron-Sulfur Subunit	Aldehyde_Oxdr_Iron-Sulfur
Carbohydrate kinase, FGGY	Carb_kinase_FGGY
RFX-like DNA-binding protein	RFX-like
CDC50/LEM3 family	CDC50/LEM3_fam
tRNA threonylcarbamoyl adenosine modification protein TsaE	T6A_TsaE
Leucine-rich repeat-containing protein 69/Receptor-like	LRRC69/RLP
Oxidoreductase-SelD-related fusion protein	Oxidorec-SedlD_fusion
Carbohydrate Metabolism and Transport Regulator	Carb_Metab_Trans_Reg
Voltage-dependent calcium channel subunit alpha-2/delta	Ca_channel_alpha-2/delta
Polysaccharide Biosynthesis and Transport	Poly_Biosynth_Transport
Vacuolar protein sorting-associated protein 13	VPS13
Anaerobic Respiration Regulator	Anaerobic_Resp_Reg
Ribonucleases P/MRP protein subunit Pop1	Pop1
Zinc finger and chromatin remodeling-associated protein	ZnF-Chromatin_assoc
Aspartate/other aminotransferase	Asp_trans
Transmembrane protein 147	TMEM147
Voltage gated sodium channel, alpha-8 subunit	Na_channel_a8su
Adenylate kinase subfamily	Adenyl_kin_sub
Melanocortin receptor 3-5	MC3-5R
Creatininase/formamide hydrolase	Creatininase/forma_Hydrolase
BRCA1-A complex subunit BRE	BRE
Active zone protein ELKS	ELKS/CAST
Asparagine Synthetase	Asn_Synthetase
Cilia- and flagella-associated protein 46	CFAP46
Tubulin-like protein FtsZ/CetZ	FtsZ/CetZ
Jumping translocation breakpoint	JTB
Phosphatidylglycerol--prolipoprotein diacylglyceryl transferase Lgt	Lgt
5-formyltetrahydrofolate cyclo-ligase	FTHF_cligase
E3 ubiquitin-protein ligase SINA	E3_ubiquitin-ligase_SINA
Glutamate-rich WD repeat-containing	Glutamate-rich_WD_repeat
Poly(U)-specific endoribonuclease	ENDOU
Cys/Met metabolism, pyridoxal phosphate-dependent enzyme	Cys/Met-Metab_PyrdxlP-dep_enz
Phosphatidylserine decarboxylase, eukaryotic type 1	PSD_type1_euk
Ribosome biogenesis protein Slx9-like	Slx9-like
IS3 transposase	Transpos_IS3
BMP/retinoic acid-inducible neural-specific protein	BRINP
Polycomb protein ASX/ASX-like	ASX/ASX-like
Plakin	Plakin
Transcription-repair coupling factor	Mfd
Phage Integrase	Phage_Integrase
Zinc Iron Protein (ZIP) Transporter	ZIP_Transporter
Hydroxylamine reductase	Hydroxylam_reduct
Polysaccharide lyase	Polysacc_lyase
NodU/CmcH Carbamoyltransferase	NodU/CmcH_Carbamoyltrnsfr
DNA helicase, ATP-dependent, RecQ type, bacterial	DNA_helicase_ATP-dep_RecQ_bac
Protein-tyrosine sulfotransferase-like	TPST-like
Ribosome maturation factor RimP	Ribosome_maturation_RimP
ATP-dependent Clp protease ATP-binding subunit ClpX	ATP-dep_Clp_protease_ClpX
UDP-sugar pyrophosphorylase	UDP-sugar_pyrophosphorylase
Protein FAM135	DUF3657
Beta-glucanase	Beta_glucanase
Cytochrome c oxidase biogenesis protein Cmc1-like	Cyt_c_biogenesis_Cmc1-like
Origin recognition complex, subunit 3	ORC3
XrtA system polysaccharide deacetylase	XrtA_polysacc_deacetyl
Isocitrate dehydrogenase NADP-dependent, dimeric, prokaryotic	Isocitrate_DH_NADP_dimer_prok
Large ribosomal subunit protein uL2, bacterial/organellar-type	Ribosomal_uL2_bac/org-type
Cyclin	Cyclin
UvrABC system, subunit C	UvrC
Chloroquine-resistance transporter-like	CRT-like
Aspartyl/glutamyl-tRNA(Asn/Gln) amidotransferase, subunit B /E	Asn/Gln-tRNA_amidoTrfase_suB/E
Transcription factor TCF/LEF	TCF/LEF
PcfJ-like protein	PcfJ
Biotin-dependent Carboxylase Complex	Biotin_carboxylase_complex
Peptidase S10, serine carboxypeptidase	Peptidase_S10
Translation release factor pelota	Transl-rel_pelota
Flavin Monoamine Oxidase	Flavin_MAO
GspD/PilQ family	GspD/PilQ
Peptidase S51	Peptidase_S51
GspF/PilC family	GspF/PilC
Two pore channel protein 1	TPC1_animal
VPRBP/DCAF1 family	VPRBP/DCAF1
DAP1/DAPL1	DAP1/DAPL1
Transient receptor potential cation channel subfamily V member 4	TrpV4
Phosphoesterase	Phosphoesterase
Proteasome component Ecm29	Ecm29_
Arylsulfotransferase, bacteria	Arylsulfotransferase_bact
Putative zincin peptidase	DUF3267
Developmental and Hematopoietic Transcription Factors	Dev/Hematopoietic_TF
UDP-glucuronic acid decarboxylase	UXS
Dopamine beta-hydroxylase-like	DBH-like
Kelch domain-containing protein 8	Kelch_domain_containing_8
Flavin-containing Monooxygenases	FMO-like
Neural and epithelial cell adhesion domain-containing protein	Neural/epithelial_adhesion
Leucine zipper putative tumor suppressor	LZTS
GPCR, family 2, vasoactive intestinal peptide receptor 2	GPCR_2_VIP_rcpt_2
Alfin	Alfin
Mucin/von Willebrand/Thrombospondin superfamily	Mucin_vWF_Thrombospondin_sf
Translation initiation factor 3 complex subunit L	eIF3l
Arf-GAP with SH3 domain, ANK repeat and PH domain-containing protein	ASAP
GNT1/Glycosyltransferase 8	GNT1/Glycosyltrans_8
Poly(ADP-ribose) glycohydrolase	Poly_GlycHdrlase
Gamma-aminobutyric-acid A receptor, alpha 3 subunit	GABBAa3_rcpt
Non-NMDA Glutamate Receptor Accessory Protein	Non-NMDA_GluR_Accessory
Collagen-modifying Glycosyltransferase 25	Collagen_mod_GT25
UMP-CMP kinase	UMP_CMP_kinase
[LysW]-L-2-aminoadipate/[LysW]-L-glutamate phosphate reductase	LysY
Gap junction delta-2 protein (Cx36)	Connexin36
2-oxoacid:acceptor oxidoreductase, alpha subunit	2-oxoacid/accept_OxRdtase_asu
N-acetyltransferase Ard1-like	Ard1-like
Mitochondrial import receptor subunit TOM7	Tom7
Dihydrodipicolinate reductase	DHDPR_bac
Transcriptional Corepressor and Histone Demethylase	Corepressor-Demethylase
Transposase IS630-like	Transpos_IS630-like
Protein YhcC-like	YhcC-like
EPM2A-interacting protein 1/ZBED8-like
Synaptophysin/synaptoporin	Synaptophysin/porin
Geranylgeranyl reductase family	Geranylgeranyl_Rdtase_fam
Acidic leucine-rich nuclear phosphoprotein 32	AN32
FCS-Like Zinc finger 1/2/3	FLZ1/2/3
Ski3/TTC37	Ski3/TTC37
Migration and invasion-inhibitory protein	MIIP
Major facilitator, sugar transporter-like	MFS_sugar_transport-like
Fructose-1,6-bisphosphatase	FBPtase
Agmatine deiminase	Agmatine_deiminase
Beta-lactam antibiotic response regulator	Beta-lactam_resp_regulator
Transforming growth factor beta-2 proprotein	TGFb2
Anaphase-promoting complex subunit 1	Apc1
Hydroxymethylglutaryl-CoA reductase, class I/II	HMG_CoA_Rdtase
Fibroblast growth factor receptor-like	FGFRL
ABC Transporter Solute-Binding	ABC_Transporter_SBP
Translationally controlled tumour protein	Translational_control_tumour_p
Glycosyl transferase, family 13	Glyco_trans_13
Chromosomal replication control, initiator DnaA	Chromosome_initiator_DnaA
Class-I Fumarase/Tartrate Dehydratase	Class-I_Fumarase/Tartrate_DH
Tudor domain-containing	Tudor_domain_containing
Proteasome activator PA28	Proteasome_activ_PA28
Peptidyl-tRNA hydrolase, PTH2	PTH2
Ion-translocating oxidoreductase complex, subunit RnfC/RsxC	Ion_transpt_RnfC/RsxC
Chorismate synthase	Chorismate_synth
Sorting nexin-10/11	SNX10/11
Potassium channel, inwardly rectifying, Kir3.1	K_chnl_inward-rec_Kir3.1
Protein Dr1 homolog	Dr1-like
C-5 cytosine methyltransferase	C5_MeTfrase
Large ribosomal subunit protein uL15	Ribosomal_uL15
Leucine-rich repeat domain-containing protein	LRR_domain-containing
Mediator complex, subunit Med31	Mediator_Med31
NTP pyrophosphohydrolase MazG	NTP_PyrPHydrolase_MazG
Plant Sucrose Phosphatase	Sucrose_Phosphatase
Glycerophosphodiester Phosphodiesterase	GDPD
Protein of unknown function DUF2076	DUF2076
Peptidase S46	Pep_S46
Acyl carrier protein	ACP
TRAFAC YlqF/YawG GTPases, Ribosome Maturation	TRAFAC_YlqF/YawG_RiboMat
FAX/IsoI-like	FAX/IsoI-like
ER membrane protein complex subunit 6-like	EMC6-like
NAD-dependent glutamate dehydrogenase, eukaryotes	NAD-GDH_euk
Triosephosphate isomerase	Triosephosphate_isomerase
Histone deacetylase family	His_deacetylse
IS1634 transposase	IS1634_transpos
Lateral signaling target protein 2	LST-2
Tail protein I	Tail_protein_I
Nucleoside triphosphate/diphosphate phosphatase	Ntdp_phosphatase
Calponin/LIMCH1	Calponin/LIMCH1
Peptidase M18	Peptidase_M18
GDP-fucose protein O-fucosyltransferase 1	POFUT1
Phosphatidylinositol 4,5-bisphosphate 4-phosphatase	PtdIns-P2-Ptase
Biotin Carboxyl Carrier/Decarboxylase Components	Biotin_Carboxyl_Carrier/Decarb
Gamma-aminobutyric-acid A receptor, beta subunit	GABAAb_rcpt
Adenosylcobinamide amidohydrolase, CbiZ	AdoCbi_amidolase
Translation elongation factor EFG/EF2, archaeal	Transl_elong_EFG/EF2_arc
CGCAxxGCC motif	CGCAxxGCC_motif
Diadenosine polyphosphate hydrolase	Ap4A_hydrolase
Eukaryotic translation initiation factor 3 subunit C	EIF3C
Proline-rich transmembrane domain-containing protein	PRRT_domain-containing
RecF-like	RecF-like
Wnt	Wnt
Protein SCAI	SCAI
Protein melted-like	Melted-like
D-aminoacyl-tRNA deacylase DtdA	DtdA
Proteasome assembly chaperone 2	Proteasome_assmbl_chaperone_2
Two pore channel protein 2	TPC2
Exocyst complex component EXOC3/Sec6	EXOC3/Sec6
Actin-related protein 2/3 complex subunit 2	ARPC2
ATP-binding cassette sub-family F member, EF3 subfamily	ABCF_EF3_subfamily
Nuclear hormone receptor family NR2 subfamily	Nuclear_hormone_rcpt_NR2
Lethal(2) giant larvae protein	Lethal2_giant
Protein of unknown function DUF1361	DUF1361
Snail/Krueppel C2H2-type Zinc-finger	Snail/Krueppel_Znf
Peptidase S54, RHOMBOID-like	Peptidase_S54_rhomboid-like
No significant entries
Giardia Variant Surface Antigen	Giardia_VSA
Metabotropic Glutamate Receptor	mGluR
Protein of unknown function DUF2985	DUF2985
Sulphite reductase, ferredoxin dependent	SiR_ferredoxin-dep
Pentraxin-related	Pentraxin-related
TCP-1 chaperonin-containing T-complex	TCP-1_chaperonin
VPS10-related sortilin family receptors	VPS10-sortilin
TAP46-like protein	TAP46-like
Protein Her-1	Her-1
Ribonuclease HII/HIII	RNase_HII/HIII
Cobaltochelatase, CobN subunit	Cobalto_CobN
Lysylphosphatidylglycerol synthetase/glycosyltransferase AglD	L-PG_synthase/AglD
B-cell receptor-associated protein 29/31	BAP29/BAP31
Glutamate synthase large subunit-like protein, archaeal type	GltB_archl_type
Protein PALE CRESS	PALE_CRESS
SH3 domain-containing protein YSC84-like	SH3_domain_YSC84-like
Bacterial/plant glycogen synthase	GS/SS
Adenosine/adenine deaminase	Ado/ade_deaminase
Netrin receptor UNC5	UNC5
YbhB/YbcL/LppC-like	YbhB_YbcL/LppC-like
Arsenate reductase-like	Arsenate_reductase-like
DNA2/NAM7-like helicase	DNA2/NAM7-like
Mannonate dehydratase	Man_deHydtase
Claudin-18	Claudin18
MYB Transcription Factors	MYB_TF
WUSCHEL-related homeobox 11-like	WOX11-like
Immunity protein SdpI	SdpI
Uncharacterised protein family UPF0182	UPF0182
DHMBA Cluster Regulating Transcription Factor	DHMBA_Reg_Transcription_Factor
Ran binding protein RanBP1-like	RanBP1-like
Anti sigma-R factor, mycothiol system,RsrA	Anit_sigma_mycothiol_RsrA
Serine/threonine-protein kinase	Ser_Thr_protein_kinase
Voltage-dependent calcium channel, L-type, alpha-1D subunit	LVDCC_a1dsu
Carbamoyl dehydratase HypE	HypE
Anhydro-N-acetylmuramic acid kinase	Anhydro_N_Ac-Mur_kinase
DNA topoisomerase III	TopoIII
Precorrin-2 C(20)-methyltransferase	CobI/CbiL
UDP-N-acetylglucosamine 4,6-dehydratase (inverting)	PseB
Eukaryotic translation initiation factor 3 subunit B	EIF3B
Protein of unknown function DUF4231	DUF4231
Fibroblast growth factor family	Fibroblast_GF_fam
ADP-ribosylation factor-like protein 8A/8B	Arl8a/8b
Amyloid protein-binding protein 2	APPBP2
Hyaluronan-binding Proteoglycan	Hyaluronan_bind_Proteoglycan
WWC/KIBRA Hippo Pathway Regulators	WWC/KIBRA_Hippo_Reg
ThiH/NocL/HydG-like	ThiH/NoCL/HydG-like
Nitrous oxide reductase accessory protein NosL	N2O_reductase_NosL
USPL1 peptidase	USPL1
Transaldolase/Fructose-6-phosphate aldolase	TAL/FSA
Transcription factor, Brachyury	TF_Brachyury
MYND-type zinc finger-containing chromatin reader ZMYND8	ZMYND8
Potassium channel, inwardly rectifying, Kir3.2	K_chnl_inward-rec_Kir3.2
Squamosa promoter-binding protein	SBP_fam
Tetrahydromethanopterin S-methyltransferase subunit H	MtrH
Bacterial Antiviral Defense Nuclease	Bact_Antivir_Def_Nuclease
Cmo-like SPASM domain containing protein	Cmo-like_SPASM_containing
GPCR, family 2, calcitonin gene-related peptide, type 1 receptor	GPCR_2_CGRP1_rcpt
Acetylglutamate kinase ArgB	ArgB
Aspartate-semialdehyde dehydrogenase, peptidoglycan lacking	Asp_semi-ald_DH_pep-lack
Triosephosphate isomerase, bacterial/eukaryotic	TrioseP_Isoase_bac/euk
Peptide-N(4)-(N-acetyl-beta-glucosaminyl)asparagine amidase	PNGase
ER membrane protein complex subunit 8/9	EMC8/9
Exostosin-like	Exostosin
HAD-superfamily hydrolase, subfamily IIA	HAD-SF_hydro_IIA
Formyl peptide receptor-related	Formyl_rcpt-rel
Vinculin	Vinculin
ATP-dependent DNA helicase RecG	ATP-dep_DNA_helicase_RecG
GPCR, family 2, parathyroid hormone receptor	GPCR_2_parathyroid_rcpt
Bacterial extracellular foldase PrsA	PrsA_foldase
Cullin-RING ligase complex substrate-recognition protein	KLHDC3-like
Prickle/Espinas/Testin	Pk/Esn/Tes
DPM1-like	DPM1-like
Fatty-acid amide hydrolase 2	FAAH2
Peptidase M20A family, bacterial cell wall biosynthesis	Peptidase_M20A
Mediator complex, subunit Med7	Mediatior_Med7
18S rRNA (guanine(1575)-N(7))-methyltransferase Bud23-like	Bud23-like
Probable inactive purple acid phosphatase 14/16/28/29	PAP14/16/28/29
TspO/MBR-related protein	TspO_MBR
Cyclic nucleotide-gated cation channel	CNG_cation_channel
Manganese/iron superoxide dismutase	Mn/Fe_SOD
Tafazzin	Tafazzin
Aldolase class II Adducin subfamily	Aldolase-II_Adducin_sf
Atypical chemokine receptor 3	ACKR3
Annexin	Annexin
Group XII secretory phospholipase A2 precursor	PLA2G12
Methylesterase/Alpha-hydroxynitrile lyase	MES/HNL
Autophagy-related 22 and Lipoteichoic acid anchor flippase	ATG22/LtaA_families
Molybdenum cofactor sulfurase	MoCo_sulfurase
Low affinity potassium transport system protein Kup	Kup
Peptidoglycan Glycine Bridge Synthesis	PG_Glycine_Bridge_Synth
E3 ubiquitin-protein ligase UBR7	UBR7
Oligosaccharyl transferase, STT3 subunit	Oligo_trans_STT3
THAP domain-containing protein	THAP_domain_protein
Protein OBERON	OBERON
G protein-coupled receptor 153/162	GCR_153/162
Alpha,alpha-trehalose-phosphate synthase	Trehalose_OtsA
Monocarboxylate transporter	MCT
HR-like lesion-inducer	HR_lesion
AP-4-A phosphorylase	AP-4-A_phosphorylase
Autophagy-related protein 101	ATG101
Trimethylamine methyltransferase	MTTB_MeTrfase
Cytochrome c-dependent Peroxidase and MauG	Cytochrome_c_Peroxidase/MauG
Eukaryotic RNA-binding	Euk_RNA-bind_prot
2-oxoacid dehydrogenase	2-oxoacid_dehydrogenase
Lecithin:cholesterol/phospholipid:diacylglycerol acyltransferase	LACT/PDAT_acylTrfase
Protein of unknown function DUF455	DUF455
CRISPR-associated RAMP protein Csx7	CRISPR-assoc_RAMP_Csx7
Arabinosyltransferase RRA1/2/3	RRA1/2/3
Benzoxazolinone Detoxification Enzymes	Benzoxazolinone_Detox_Enz
RAVE subunit 2/Rogdi	RAVE2/Rogdi
IS4 family transposase	Transpos_IS4
Rab3GAP catalytic subunit	Rab3GAP1
PSP1-like	PSP1-like
MTOX family	MTOX
WUSCHEL-related homeobox 8/9-like	WOX8/9-like
Filament-like plant protein	FPP_plant
UvrABC system subunit A	UvrA
Potassium channel, inwardly rectifying, Kir2.2	K_chnl_inward-rec_Kir2.2
Small ribosomal subunit protein eS1	Ribosomal_eS1
Tiny macrocysts signaling regulators	Tiny_macrocysts_regulators
Glycine dehydrogenase (decarboxylating)	GcvP
Protein PCF11-like	PCF11-like
Transcription factor VOZ1/VOZ2	VOZ1/VOZ2
Vacuolar protein sorting protein 26 related	Vps26-related
TOM1-like protein, plant	TOL_plant
Protein S100-Z	S100Z
Transmembrane 6 superfamily member 1/2	TM6SF1-like
ABC-2 integral membrane transporter	ABC-2_transporter
Heterogeneous nuclear ribonucleoprotein C	hnRNP_C
IAA-amino acid hydrolase ILR1-like	ILR1-like_Hyd
Transcriptional Regulator and Chromatin Remodeler	Trans_Reg/Chrom_Remod
Unconventional myosin-XVI	Myosin-XVI
Non-receptor tyrosine-protein phosphatase 22	PTPN22
Phosphoenolpyruvate synthase	PEP_synth
NGX6/PGAP6/MYMK	NGX6/PGAP6/MYMK
Plant Fructan Metabolism Enzymes	Fructan_Metab_Enzymes
Interleukin-1 receptor type I/II	IL-1_rcpt_I/II-typ
FAD-dependent oxidoreductase	FAD-bd_OxRdtase
Kelch domain-containing E3 ubiquitin-protein ligase complex component
Ethanolamine-phosphate cytidylyltransferase	Ect1/PCYT2
Endonuclease III	Nth
Janus kinase and microtubule-interacting protein	JAKMIP
Multicopper oxidase	Cu-oxidase_fam
Type I L-asparaginase family	AsnA_fam
NEK Serine/Threonine Protein Kinase	NEK_Ser/Thr_kinase
Neuronal tyrosine-phosphorylated phosphoinositide-3-kinase adapter 1/2	NYAP1/NYAP2
Angiomotin	Angiomotin
Folylpolyglutamate synthetase	Folylpolyglutamate_synth
LIPIN family	LIPIN
GPCR, family 2, ADGRE2/ADGRE5	GPCR_2_ADGRE2_ADGRE5
2-amino-3-ketobutyrate coenzyme A ligase	2am3keto_CoA_ligase
Bacterial molybdate/tungstate-binding	ModA/WtpA
PDK/BCKDK protein kinase	BCKD/PDK
N(4)/N(6)-adenine-specific DNA methyltransferase	N4_N6_ade-DNA_methylase
Peptidase M3A/M3B	Pept_M3A_M3B
Prolyl-tRNA synthetase, class IIa, bacterial-type	Pro-tRNA-synth_IIa_bac-type
Dicarboxylate/Amino Acid:Cation Symporter	DAACS
LysM domain-containing protein	LysM1-like
Translocation protein Sec62	Sec62
DDB1- and CUL4-associated factor 8-like	DCAF8
Adaptor complexes medium subunit	Adaptor_comp_med_subunit
Lipoprotein lipase	Lipo_Lipase
Glycosyl_Hydrolase_28_Enzymes	GH28_Enzymes
AMP deaminase	AMPD
Cytochrome c-type biogenesis protein CcmF	Cyt_c_biogenesis_CcmF
Purine nucleoside phosphorylase	Purine_phosphorylase
Sister chromatid cohesion protein Dcc1	Dcc1
Sucrose/H+ symporter, plant	Suc_symporter_pln
WD repeat-containing protein 81	WDR81
Metal-responsive DNA-binding regulator	Metal_resp_DNA-bind_regulator
HIRA-interacting protein 3	HIRIP3
Cytolytic pore-forming toxin	Cytolytic_pore-forming_toxin
Carotenoid oxygenase	Carotenoid_Oase
Membrane-anchored ubiquitin-fold protein	MUB
DNA mismatch repair protein MutL/Mlh/Pms-like	MutL/Mlh/Pms-like
Protease Inhibitors and Growth Factor Antagonists	Prot_Inhib_GrowthFact_Antg
Translocon-associated protein subunit gamma	SSR3
HPr(Ser) kinase/phosphorylase	HPr(Ser)_kin/Pase
Protein of unknown function DUF1326	DUF1326
TonB-dependent receptor-like	TonB-dep_rcpt-like
STE20/SPS1-related Proline-Alanine-rich Kinase	STE20/SPS1-PAK
Sorting Nexin	Sorting_Nexin
PDPK1 family	PDPK1
DNA-directed RNA polymerase, subunit beta-prime, bacterial type	DNA-dir_RpoC_beta_prime_bact
Coatomer beta' subunit (COPB2)	COPB2
Ferredoxin--NADP reductase type 2	Ferredoxin-NADP_redctase_2
Glycoside hydrolase family 36	Glyco_hydro_36
Plant UDP-glycosyltransferase
Voltage-gated potassium channel family H	KCNH_animal-type
Protein of unknown function DUF4735	DUF4735
Neurabin-like family	Neurabin-like
G-protein alpha subunit, group 12/13	Gprotein_alpha_12/13
Penicillin-binding protein 2	Penicillin-binding_protein_2
Neuropilin/Multicopper Oxidase/Coagulation Factor	Neuropilin_MCO_CoagFactor
Sodium/hydrogen exchanger 1-like	NHE-1-like
Ankyrin repeat and MYND domain-containing protein 2	Ankyrin-MYND_dom_contain_2
Urotensin II receptor	Urot_II_rcpt
De-etiolated protein 1, Det1	De-etiolated_protein_1_Det1
N-acetyltransferase, camello-type	NAT_camello-type
L-rhamnonate dehydratase-like	RHMD-like
PIF1 DNA helicase	PIF1_helicase
Small ribosomal subunit protein uS2, vertebrates	Ribosomal_uS2_vert
Exportin-T	XPOT
Rho GTPase-activating protein	Rho-GAP
Flagellar C1a complex subunit C1a-32	CLAMP
LOG family	LOG_fam
Lanthionine synthetase C-like	LANC-like
Monocarboxylate transporter 9	MCT9
CYFIP-related Rac1 interactor	CYRI
Proteasome assembly chaperone MJ1210-like	MJ1210-like
Bcl2-like	Bcl2-like
Somatostatin	Somatostatin
Fe(2+) Transporter FeoB GTPase	FeoB_GTPase
Protein translocase subunit SecA	SecA
UPF0173 metal-dependent hydrolase
Abd-B homeobox transcription factor	Abd-B_homeobox_TF
Transmembrane protein 198	TMEM198
Bcl-2 family	Bcl-2_fam
Glucose-6-phosphate dehydrogenase	G6P_DH
Sodium:neurotransmitter symporter, GABA, GAT-1	Na/ntran_symport_GABA_GAT1
PEX5/PEX5L	PEX5/PEX5L
Protein SZT2	SZT2
RAB6A-GEF complex partner protein 1	Ric1
Granule associated Rac and RHOG effector protein 1	GARRE1
Pre-mRNA 3' end processing protein Pfs2-like	Pfs2-like
Endonuclease V	Endonuclease-V
Mediator complex, subunit Med23	Mediator_Med23
Polyketide synthase	Polyketide_Synthase
K(+) efflux antiporter 4/5/6-like	KEA4/5/6-like
WD40 repeat-containing protein SMU1	SMU1
Non-lysosomal glucosylceramidase	Non-lysos_glucosylceramidase
Calcium-binding acidic-repeat	Ca-binding_acidic-repeat
Nitrate reductase, alpha subunit	NarG
Tubulin--tyrosine ligase	Tubulin-tyrosine_ligase
Mitochondrial Protein Transport Metaxin	Mito_Protein_Transport_Metaxin
Acyltransferase 3	Acyltransferase_3
Heme-dependent peroxidase ChdC/CLD	ChdC/CLD
UDP-glucose 6-dehydrogenase, eukaryotic type	UDPglc_DH_euk
Flagellar protein FliS	FliS
Protein tyrosine phosphatase receptor type C-associated protein	PTPRCAP
TMEPAI family	TMEPAI/LRAD4
Protein of unknown function DUF5814	DUF5814
Mitogen-activated protein kinase kinase kinase	MAP_kinase_kinase_kinase
Cytosolic Fe-S Cluster Assembly Factor	Cytosolic_Fe-S_CAF
Cyclopropane Fatty Acid Synthase/Methyltransferase	CFA/CMAS
NAD(P)-dependent epimerase/dehydratase	NAD(P)_epim/dehydratase
Cytochrome P450, E-class, group I	Cyt_P450_E_grp-I
Viral Assembly and Modifier Protease	VirAsm_ModProt
Adenine/Thymine-DNA glycosylase	MIG/MutY
Transcription factor NFYB/HAP3	Transc_fact_NFYB/HAP3
Cell-binding uncharacterized protein	Cell-binding_unc_protein
ERG2/sigma1 receptor-like	ERG2_sigma1_rcpt-like
Diverse function phospholipase D-related protein	Diverse_PLD-related
Gamma-aminobutyric acid A receptor/Glycine receptor alpha	GABAA/Glycine_rcpt
Nicotinamide/nicotinate mononucleotide adenylyltransferase, eukaryotic	NMNAT_euk
Phage-associated protein, BcepMu gp16 family	BcepMu_gp16
Peptide deformylase	Peptide_deformylase
Myb family transcription factor HRS1-like	HRS1-like
Light regulated Lir1	Lir1
Tyrosine-tRNA ligase, bacterial-type	Tyr-tRNA-ligase_bac-type
Cellular Communication Network Factor	CCN
DNA-directed RNA polymerases I and III subunit AC40	RNAPI/III_AC40
3-oxoacyl-[acyl-carrier-protein] synthase 2	3-oxoacyl-ACP_synth-2
S-2-haloalkanoic acid dehalogenase	S-2-haloacid_dehalogenase
Oxytocin receptor	Oxytocn_rcpt
Large ribosomal subunit protein uL3, archaeal/eukaryotic-type	L3_arc_euk
RRT5/SRSF/Splicing Factor SR	RRT5_SRSF_SR
Periodic tryptophan protein 2	PWP2
Osmoadaptation-associated protein	Osmoadaptation_assoc
Phosphate-selective porin O/P	Porin_O/P
L-arabinose isomerase	Lara_isomerase
Beta-hydroxydecanoyl thiol ester dehydrase, FabA/FabZ	FabA_FabZ
Exocyst complex component EXOC6/Sec15	EXOC6/Sec15
Uroporphyrinogen decarboxylase HemE	Uroporphyrinogen_deCO2ase_HemE
Peptidase M61	Peptidase_M61
Potassium channel, voltage dependent, KCNQ1	K_chnl_volt-dep_KCQN1
Fanconi-associated nuclease 1-like	Fan1-like
Hydrolyase LeuD/HacB/DmdB	LeuD_type2/HacB/DmdB
Ankyrin repeat domain-containing protein 49	Ank_repeat_dom-contain_49
Heat shock protein 70 family	Hsp_70_fam
Lysyl oxidase	Lysyl_oxidase
Peptidase M14 domain-containing protein	Peptidase_M14_domain
S-adenosylmethionine-dependent nucleotide dehydratase RSAD2	RSAD2
UDP-N-acetylglucosamine 2-epimerase WecB-like	WecB-like
Protein of unknown function DUF420	DUF420
Store-operated calcium entry-associated regulatory factor	SARAF
Acyclic terpene utilisation	AtuA
S-adenosylmethionine decarboxylase proenzyme	S-AdoMet_deCOase_pro-enz
Outer dense fibre protein 2-related	Odf2-rel
Endothelin receptor family	Endthln_rcpt
Cystathionine gamma-synthase 1/2	CGS1/2
Sirohydrochlorin cobaltochelatase	SiroHydchlorin_Cochelatase
Potassium channel, voltage dependent, Kv6	K_chnl_volt-dep_Kv6
Formin homology family, Cappuccino subfamily	Formin_Cappuccino_subfam
Integrator complex-associated protein	Integrator_complex_assoc
Superkiller complex protein 8	SKI8
Glycogen Synthase Kinase-3	GSK-3
Polygalacturonase-associated BURP domain-containing protein	PG-associated_BURP
Protein strawberry notch	SNO
Auxin response factor	ARF_plant
Stathmin family	Stathmin_fam
Trichothecene Biosynthesis Acetyltransferases	Trichothecene_AcTrans
RNA polymerase I associated factor, A49-like	RNA_pol-assoc_fac_A49-like
Orotate phosphoribosyltransferase, bacterial	Orotate_PRibTrfase_bac
Protein mono-ADP-ribosyltransferase PARP4	PARP4
Nuclear pore membrane glycoprotein 210-like	NUP210-like
Protein LYRIC	LYRIC
CFAP53/TCHP	CFAP53/TCHP
Sodium:alanine symporter	Na/Ala_symport
DNA-binding protein SATB1/SATB2	SATB1/SATB2
Vacuolar (H+)-ATPase G subunit	V-ATPase_G
Autophagy-related EPG5	Autophagy-related_EPG5
Bacterial lipid A biosynthesis acyltransferase	LipA_acyltrans
Prefoldin alpha-like	Prefoldin_subunit_alpha
Lipoprotein-releasing system transmembrane protein	Lipoprotein-release_system
Uridine kinase-like	Uridine_kinase-like
NDRG	NDRG
Fatty acyl-CoA reductase	FAR
MAM domain-containing protein	MAM_domain-containing
FAM163	FAM163
Virulence factor BrkB	Virul_fac_BrkB
RNA polymerase, subunit omega/Rpo6/RPB6	Pol_omega/Rpo6/RPB6
Glucocorticoid receptor	Glcrtcd_rcpt
SIN3-HDAC complex-associated factor	FAM60A
Protein of unknown function DUF6527	DUF6527
Aldo/Keto Reductase Detoxification and Biosynthesis	AKR_Detox_Biosynth
Glycosyltransferase 77 domain-containing protein	Glycosyltransferase_77
Protein of unknown function DUF1848	DUF1848
DNA gyrase inhibitor	DNA_gyrase_inhibitor
Transcriptional regulatory protein LytR-like	LytR-like
NipSnap domain-containing protein	NipSnap_domain
Glycosyl-transferase family 4_5	Glyco_trans_4_5
Peptidase S1A, chymotrypsin family	Peptidase_S1A
Glycoside hydrolase family 47	Glyco_hydro_47
3,4-dihydroxy-2-butanone 4-phosphate synthase, RibB	DHBP_synthase_RibB
Actin-based Motor Myosin	Actin_motor_Myosin
Bacterial polysaccharide biosynthesis/modification enzymes	WaaL-like
DNA damage-induced apoptosis suppressor protein	DDIAS
Alpha-N-acetylglucosaminidase	NAGLU
Get1 family	Get1
U3 small nucleolar RNA-associated protein 6	Utp6
AmmeMemoRadiSam system radical SAM enzyme	AmmeMemoSam_rS
Protein of unknown function DUF3500	DUF3500
Queuosine biosynthesis protein QueC	QueC
RhoGEF domain-containing protein	RhoGEF_domain
Chibby family	Chibby_fam
Glycine/inosamine-phosphate amidinotransferase	AmidinoTrfase
Vacuolar protein sorting-associated protein Vta1-like	Vta1-like
2-succinyl-5-enolpyruvyl-6-hydroxy-3-cyclohexene-1-carboxylic-acid synthase	MenaQ_synth_MenD
Ribonuclease H, Bacteroides-type	RNase_H_bac
Protein of unknown function DUF1501	DUF1501
Bacterial Outer Membrane Structural/Functional	Bact_OuterMem_StrucFunc
Complement and asymmetry regulator	Compl_asym_regulator
snRNA-activating protein complex, subunit 3	snRNA-activating_su3
CRISPR system single-strand-specific deoxyribonuclease Cas10/Csm1	Cas10/Csm1
Polynucleotide kinase-phosphatase, bacterial	PNKP_bac
Small ribosomal subunit protein eS7	Ribosomal_eS7
Derlin	DER1
MYB-like transcription factor EOBI/EOBII-like, plant	EOBI/EOBII-like_plant
PLAC8 motif-containing protein	PLAC_motif_containing
BZR family	BZR
Protein Phosphatase 2A Regulatory Subunit A	PP2A_Regulatory_Subunit_A
Glycerophosphocholine acyltransferase 1	GPCAT
C1GALT1/C1GALT1-specific chaperone 1	C1GALT1/C1GALT1_chp1
Alpha-glucan phosphorylase	Agluc_phsphrylas
Mannose-1-phosphate guanyltransferase	Mannose-1P_guanyltransferase
CRISPR-associated protein Cas7, subtype I-B/Tneap	Cas7/Cst2/DevR_sub_I-B/Tneap
Transmembrane protein 182	TMEM182
Synaptobrevin-like vesicular transport protein	Synaptobrevin-like_transport
LytR/CpsA/Psr cell wall biosynthesis	LytR/CpsA/Psr_CW_biosynth
UDP-D-xylose:L-fucose alpha-1,3-D-xylosyltransferase	UDP-D-xylose:L-fucose_XylT
Vasopressin V1A receptor	Vprs_V1A_rcpt
Thioredoxin family ResA/DsbE subfamily	Thioredoxin_ResA/DsbE_sf
Alpha-D-phosphohexomutase superfamily	Alpha-D-phosphohexomutase_SF
Glycosaminoglycan-degrading sulfatase	GAG-degrading_sulfatase
Protein of unknown function DUF4505	DUF4505
Transcriptional regulator MraZ	MraZ
Na+/H+ antiporter subunit E	Cation_antiport_E
Protein of unknown function DUF2182, transmembrane, metal-binding	DUF2182_TM_metal-bd
Protein of unknown function DUF2046	DUF2046
5'-Methylthioadenosine/S-adenosylhomocysteine nucleosidase	MTAN
Sterol biosynthesis ERG24/DHCR-like	ERG24_DHCR-like
tRNA (uracil-O(2)-)-methyltransferase	tRNA_uracil_MeTrfase
Isochorismatase Family Nicotinamidases	Isochorismatase_Nicotinamidase
Bile acid:sodium symporter	Bilac:Na_transpt
Peptidase M54, archaemetzincin	Pept_M54_archaemetzincn
Gamma-aminobutyric-acid A receptor, gamma 2 subunit	GABBAg2_rcpt
Protein of unknown function DUF3593	DUF3593
Sialidase family	Sialidase_fam
Two pore domain potassium channel, THIK	2pore_dom_K_chnl_THIK
Transmembrane protein 178A/B	T178A/B
MOB kinase activator family	MOB_kinase_act_fam
Protein of unknown function DUF2192	DUF2192
DAGK family	DAGK
Potassium channel, voltage dependent, Kv3.4	K_chnl_volt-dep_Kv3.4
Plant Zinc finger CCCH domain-containing	Plant_ZF_CCCH
Glycine-rich RNA-binding	SLIRP/GR-RBP-like
Transcription factor TFE, archaea	TF_E_archaea
UPF0658 Golgi apparatus membrane protein	UPF0658_Golgi
Shootin-1	Shootin-1
SSUH2 Homologs Odontogenesis	SSUH2_homolog
UNC-13 domain-containing protein	UNC-13_domain
PHF5-like	PHF5
Ribonuclease CAF1	RNase_CAF1
Phytochelatin synthase	PCS-like
DNA Partitioning ATPase	DNA_Partitioning_ATPase
Translocation protein Sec66	Sec66
Glycine cleavage system T protein, bacteria	GCS_T_bac
Ribosome biogenesis protein Nop53/GLTSCR2	Nop53/GLTSCR2
Cilia-and flagella-associated protein 96	CFAP96
Phage Integrase-like Recombinase	Phage_Integrase-like_Recomb
Aspartate/ornithine carbamoyltransferase	Asp/Orn_carbamoylTrfase
SCAR/WAVE family	SCAR/WAVE_fam
E3 ubiquitin-protein ligase ZNF598/Hel2	ZNF598/Hel2
C-type lectin domain-containing protein	C-type_lectin_domain
Nucleolar complex-associated protein 3	Nucleolar_cplx-assoc_3
Differentially Expressed in FDCP 8 Homolog	DEF8
Retrovirus-related Pol polyprotein	Retrovirus_Pol_polyprotein
Alpha 1D adrenoceptor	ADRA1D_rcpt
Protein of unknown function DUF4760	DUF4760
Integrin-alpha FG-GAP repeat-containing protein 2	KICSTOR_ITFG2
Centromere and Transposable Element-Derived Protein	CenT-Element_Derived
Ribosome biogenesis protein Bms1/Tsr1	Bms1/Tsr1
RING-box E3 Ubiquitin Ligase	RING-box_E3_Ubiquitin_Ligase
DNA-directed RNA polymerase, subunit RPB6	RPB6
Calcium/Cation Antiporter	CaCA
Chromatin remodeling regulator CECR2	CECR2
NADH-quinone oxidoreductase subunit E-like	NuoE-like
Gamma-aminobutyric-acid A receptor, alpha 4 subunit	GABBAa4_rcpt
RRM HNRPC family, RALY subfamily	RRM_HNRPC/RALY_subfam
TRAF3-interacting protein 1	TRAF3IP1
Gamma-aminobutyric-acid A receptor, Rho2	GABAAa_rho2_rcpt
Calcium-activated potassium channel slowpoke-like	K_chnl_Slo-like
Synaptotagmin, plant	Synaptotagmin_plant
Ankyrin Repeat and SOCS Box	Ankyrin-SOCS_Box
(Uracil-5)-methyltransferase family	U5_MeTrfase_fam
Cell cycle regulator Mat89Bb	Cell_cycle_regulator_Mat89Bb
5'-3' exoribonuclease	5_3_exoribonuclease
V-type ATP synthase regulatory subunit B/beta	V-ATPase_su_B/beta
Bone morphogenetic protein 3/3B	BMP3/BMP3B
COX15/CtaA family	COX15/CtaA_fam
Interferon alpha-inducible protein IFI6/IFI27-like	IFI6/IFI27-like
Nonulosonic Acid Synthase	Nonulosonic_Acid_Synth
Prenyl lipid carboxyl methyltransferase	Isoprenylcys_mtase
Large ribosomal subunit protein eL34	Ribosomal_eL34
Alanine-tRNA ligase, class IIc	Ala-tRNA-lgiase_IIc
Diverse Substrate Transporter	Diverse_Substrate_Transporter
Alpha-mannosyltransferase	Alpha_mannosyltransferase
Mitochondrial Metabolite Transporter	Mito_Metabolite_Transporter
Ciliary and flagellar integrity-associated protein	Cilia_flagella_integrity
SdpI/YhfL protein family	SdpI/YhfL
Glycoside hydrolase family 1	Glyco_hydro_1
Cullin-associated NEDD8-dissociated protein 1/2	CAND1/CAND2
Endoplasmic reticulum oxidoreductin 1	Ero1
Gap junction beta-1 protein (Cx32)	Connexin32
Glycosyl Hydrolase 94 Enzymes	GH94_Enzymes
Bridge-like lipid transfer protein family member 3A/B	BLTP3A/B
Pectin methyltransferase CGR2/3	CGR2/3
Cyclic 2,3-diphosphoglycerate synthetase-like	cDPG_synthetase-like
HAD-superfamily hydrolase, subfamily IIB	HAD-SF_hydro_IIB
Dystrophin-related protein 2	Dystrophin-related_2
FUN14	FUN14
Squamosa promoter-binding-like protein	SBP-like
Prokaryotic Molybdopterin Oxidoreductases	Prok_Mopterin_Oxidored
Uncharacterised protein family, basic secretory protein	Uncharacterised_BSP
Nicotinate/nicotinamide nucleotide adenylyltransferase	NadD/NMNAT
Phosphatase IpgD/SopB	IpgD/SopB
Tetratricopeptide repeat protein SRFR1-like	SRFR1-like
RUN and FYVE domain-containing protein 1-3	RUFY1-3
Inner ear hair cell lipoxygenase homology domain-containing protein	Inner_ear_hair_cell_LOXHD
snRNA-activating protein complex subunit 1	SNAPC1
Large ribosomal subunit protein bL32	Ribosomal_bL32
WEB family	Web
Vesicle transport protein, Use1	Vesicle_transport_protein_Use1
Phytanoyl-CoA dioxygenase-like	Phytyl_CoA_dOase-like
Mitochondrial Outer Membrane Translocase MSP1 Subfamily	Mito_OM_Translocase_MSP1
Multifunctional regulatory proteins	Multifunctional_regulatory
Splicing factor 3B subunit 1-like	SF3b_su1-like
DNA topoisomerase, type IIA, subunit B	Topo_IIA_B
Developmental Signaling Modulators	Dev_Signal_Modulators
RNA polymerase-associated protein Ctr9	Ctr9
Immunophilin FKBP-type domain-containing protein	FKBP4/5/8-like
Major Facilitator Superfamily TsgA-like	MFS_TsgA-like
DNA Damage Response and Transcriptional Regulator	DDR_Transcriptional_Reg
ATP synthase, F0 complex, subunit G, mitochondrial	ATP_synth_F0_gsu_mt
Chaperonin Cpn60/GroEL/TCP-1 family	Cpn60/GroEL/TCP-1
Glycine cleavage system H-protein	GCV_H
ABC Transporter, Nickel and Peptide Import	ABC_Ni/Peptide_Import
Nicotinate-nucleotide pyrophosphorylase	NadC
Hepatic lipase	Lipase_hep
Class I-like SAM-dependent O-methyltransferase	SAM_O-MeTrfase
Nuclear protein localization protein 4	Npl4
Protein FAM149	FAM149
GPCR Frizzled/Smoothened-like	GPCR_Fz/Smo-like
GDSL esterase/lipase	GDSL_esterase/lipase
UDP-glucuronosyl/UDP-glucosyltransferase	UDP_glucos_trans
Glucose-1-phosphate cytidylyltransferase-like	G1P_cyt_trans-like
Ribosome-binding ATPase YchF/Obg-like ATPase 1	ATPase_YchF/OLA1
5-nucleotidase	5-nucleotidase
RNA-binding protein KhpB	KhpB
Proline-tRNA ligase, class IIa, archaeal-type	Pro-tRNA-ligase_IIa_arc-type
FCS-Like Zinc finger 8/MARD1	FLZ8/MARD1
Peptidase C13, legumain	Peptidase_C13
Kelch repeat and BTB domain-containing protein	Kelch-BTB_domain-containing
SGT	SGT
Rv0078B-like antitoxin	Rv0078B
HAD-like hydrolase domain-containing protein	HAD-like_hydrolase_domain
TH1 protein	TH1
Transcription elongation factor Spt6	TF_Spt6
Aminotransferase class-III	Aminotrans_3
Phosphatidylethanolamine-binding protein	PEBP
Peptidase A22B, signal peptide peptidase	Peptidase_A22B_SPP
Zeaxanthin epoxidase	Zeaxanthin_epoxidase
Aspartic peptidase A1	Aspartic_peptidase_A1
Protein of unknown function DUF2971	DUF2971
Kremen receptor	Kremen_rcpt
Actin family	Actin
Myeloid leukemia factor	Myeloid_leukemia_factor
Lipase-like	Lipase-like
Large ribosomal subunit protein eL38	Ribosomal_eL38
Formate dehydrogenase, alpha subunit	Formate_DH_asu
Cytochrome C oxidase subunit IV, prokaryotes	Cyt_c_oxidase_su4_prok
Glycosyl Hydrolase and Zinc Finger Regulators	GH-ZnFinger_Regulators
Cytochrome f	Cyt_f
Homer family	Homer
GPCR, family 2, corticotropin releasing factor receptor, type 1	GPCR_2_CRF1_rcpt
Histidine biosynthesis bifunctional protein HisIE	His_synth_HisIE
Transposase_6_like	Transposase_6_like
Zinc finger MYND domain-containing protein 10	ZMYND10
Centromere protein Cenp-F	Cenp-F
Protein of unknown function DUF3604	DUF3604
Proteinase inhibitor I3, Kunitz legume	Prot_inh_Kunz-lg
Adaptor protein complex AP-4, epsilon subunit	AP4_complex_esu
Snf7 family	Snf7_fam
CXXC-type zinc finger protein CXXC4/CXXC5	CXXC4/CXXC5
Cytochrome P450, families 11 and 27	CYP11_CYP27_families
Kyakuja-Dileera-Zisupton transposase	KDZ
Phytochrome	Phytochrome
Nucleolar GTP-binding protein 1	NOG1
Isoleucine-tRNA ligase, type 2	Ile-tRNA-ligase_type2
Molybdenum cofactor guanylyltransferase	Molybde_CF_guanTrfase
SprT-like domain-containing protein Spartan	Spartan
Mediator complex subunit 13	Mediator_complx_sub13
Protein of unknown function DUF4160	DUF4160
Transcriptional corepressor LEUNIG-like	LEUNIG-like
HAD hydrolase, subfamily IA, Pyridoxal phosphate phosphatase-like	HAD_hydro_PyrdxlP_Pase-like
SERRATE/Ars2	SE/Ars2
Viral replication and host interaction regulator	Viral_replicn-host_int_reg
DNA polymerase A	DNA_polymerase_A
Smooth muscle protein/calponin	SM22_calponin
Electron Transfer/Redox Process	Electron_Trans/Redox
Heliorhodopsin	Heliorhodopsin
Fibrinogen C-terminal domain-containing protein	Fibrinogen_C-term_domain
Biopterin transporter family	BT1
Cytochrome ubiquinol oxidase subunit 1	Cyt-d_ubiquinol_oxidase_su_1
5-Hydroxytryptamine 2B receptor	5HT2B_rcpt
High mobility group protein HMGB, plant	HMGB_plant
Phosphatidate (PA) phosphatase-related	PA_PP_rel
DNA polymerase zeta catalytic subunit	PolZ_Rev3
Senescence regulator S40	Senescence_reg_S40
rRNA-processing protein Fcf1/Utp23	Fcf1/Utp23
Lactonase, 7-bladed beta propeller	Lactonase_7-beta_prop
Oleosin	Oleosin
Kynureninase	Kynureninase
Spondin/Thrombospondin type-1 domain-containing	Spondin/Thrombospondin_T1
Uncharacterised protein MJ0570, ATP-binding	MJ0570_ATP-bd
Complement & Cell Adhesion Regulators	Compl-Cell_Adhes-Reg
N-acetyl-alpha-D-glucosaminyl L-malate synthase BshA	Thiol_BshA
Protein of unknown function DUF2178, transmembrane	DUF2178_TM
Replication factor C subunit 1	RFC1
DNA-directed RNA polymerase III subunit RPC4	RPC4
Potassium channel, voltage dependent, Kv4.1	K_chnl_volt-dep_Kv4.1
Acrosomal SP-10-like	Acrosomal_SP-10-like
GroES chaperonin family	Chaperonin_GroES
Voltage-dependent calcium channel, L-type, alpha-1 subunit	VDCC_L_a1su
Protein of unknown function DUF2804	DUF2804
Splicing factor 3A subunit 1	SF3A1
Probable glycine dehydrogenase (decarboxylating) subunit 2	GcvPB
Angiomotin-like regulatory protein	Angiomotin-like
H(2):CoB-CoM heterodisulfide,ferredoxin reductase subunit A-like	HdrA-like
Glutamyl-tRNA synthetase, archaeal/eukaryotic cytosolic	Glu-tRNA-synth_arc/euk
Major intrinsic protein	MIP
Pyrophosphate--fructose 6-phosphate 1-phosphotransferase	PPi-PFK
DNA-directed RNA polymerase subunit Rpo3/Rpb3/RPAC1	RNAP_Rpo3/Rpb3/RPAC1
Transglutaminase-like Superfamily Modulators	Transglut-like_Superfamily_Mod
Uncharacterised protein family UPF0592	UPF0592
NADH:ubiquinone oxidoreductase	NADH_UbQ_OxRdtase
Protein Pecanex	Pecanex
S-adenosylmethionine decarboxylase family, prokaryotic	AdoMetDC_fam_prok
Aminobenzoyl-glutamate utilization protein B	Aminobenzoyl-glu_utiliz_pB
Ceroid-lipofuscinosis neuronal protein 6	CLN6
RNA-binding protein RO60	TROVE2
SET2 Histone-Lysine N-Methyltransferase	SET2_Histone-Lys_MeTrsfase
Cobalamin reductase PduS	PduS
Protein SCAI, metazoan/viridiplantae	SCAI_metazoan/Viridiplantae
Complex I-like Hydrogenase Component	ComplexI-like_HydComp
Ammonia monooxygenase/particulate methane monooxygenase, subunit C	NH3_CH4_mOase_C
Ketol-acid reductoisomerase, prokaryotic	KARI_prok
Dwarfin	Dwarfin
Sel1/AlgK	Sel1_AlgK
Replication protein	Rep
ATPase ARIP4-like	ARIP4-like
Atg6/Beclin	Atg6/Beclin
DNA Repair and Maintenance Complex Component	DNA_Repair-Maintenance_Comp
Actin-filament associated protein	AFAP
WD repeat-containing DCAF13/WDSOF1	WD_repeat_DCAF13/WDSOF1
GPCR, family 3, metabotropic glutamate receptor 2	GPCR_3_mGluR2
Restriction/modification DNA-methyltransferase	RM_Methyltransferase
Mechanosensitive channel MscS-like	MscS-like_channel
Host cell factor C1 regulator 1	HCFC1R1
Glycogen/starch/alpha-glucan phosphorylase	Glycg_phsphrylas
LZTR1/Attractin	LZTR1/Attractin
Alanine racemase	Ala_racemase
Protein of unknown function DUF4568	DUF4568
Damage-control phosphatase PH1575-like	PH1575-like
Acetolactate synthase, large subunit, biosynthetic	Acetolactate_synth_lsu
Glycosyl transferase, family 9	Glyco_trans_9
Transient receptor potential cation channel subfamily V member 1-4	TrpV1-4
Histidine-tRNA ligase	His-tRNA-ligase
Fatty acid desaturase, type 2	Fatty_acid_desaturase-2
Glycosyltransferase 117 domain-containing protein	GT117_domain-containing
Connector enhancer of kinase suppressor of Ras	CNKSR
Hydroxypyruvate isomerase-like	HyI-like
Aquaporin-11/12 water channel	AQP11/12_channel
Nucleotide-sugar transporter	Nuc_sug_transpt
Prominin	Prominin
Xanthine/uracil permease	Xan_ur_permease
Divinyl reductase-like	DVR-like
Transcriptional coactivator Hfi1/Transcriptional adapter 1	Hfi1/Tada1
Exocyst complex component Sec8/EXOC4	Sec8/EXOC4
Tricorn protease	Tricorn_protease
Phenylalanine-tRNA ligase, class IIc, beta subunit	Phe-tRNA-ligase_IIc_bsu
PWWP domain-containing	PWWP_domain_containing_PDP
Potassium channel, inwardly rectifying, Kir1.3	K_chnl_inward-rec_Kir1.3
Uncharacterised protein family Ycf2	Uncharacterised_Ycf2
High affinity nerve growth factor receptor NTRK1	NTRK1
F-box/Leucine-rich repeat	F-box_LRR-repeat
Unsaturated Glycosaminoglycan Hydrolases	UG_Glycosaminoglycan_Hydrolase
Dynein regulatory complex protein	DRC1/DRC2
Cytochrome c oxidase subunit I	Cyt_C_Oxase_1
Carcinoembryonic antigen-related cell adhesion	CEA_cell_adhesion
Aminoacyl-tRNA synthetase, class Ic	aa-tRNA-synth_Ic
NADH-ubiquinone oxidoreductase, 20 Kd subunit	NADH_UQ_OxRdtase_20Kd_su
Aspartyl/glutamyl-tRNA(Asn/Gln) amidotransferase subunit B	GatB
Fungal Meroterpenoid Biosynthesis Methyltransferases	Meroterpenoid_MTases
Katanin-interacting protein	KATNIP
Dictyostelium Tiger	Dictyostelium_Tiger
Neurexophilin	Nxph
Peptidase M24A, methionine aminopeptidase, subfamily 2	Pept_M24A_MAP2
Polyphosphoinositide phosphatase Fig4-like	Fig4-like
Melanocortin/ACTH receptor	Melcrt_ACTH_rcpt
Lipocalin-interacting membrane receptor	LIMR
GPCR, family 3, metabotropic glutamate receptor 1	GPCR_3_mGluR1
Coiled-coil domain-containing protein R3HC1/R3HCL	R3HC1/R3HCL
Phosphotyrosyl phosphatase activator, PTPA	Phstyr_phstse_ac
Peptidoglycan beta-N-acetylmuramidase NamZ	NamZ
Thiamine pyrophosphate enzyme	TPP_enz
Chondroitin Sulfate Sulfotransferase	CS_Sulfotransferase
Vomeronasal receptor, type 1	Vmron_rcpt_1
DNA modification/repair radical SAM protein, putative	DNA_rSAM_put
Krueppel-type C2H2 zinc-finger	Krueppel_C2H2_Zn-finger
Nucleic_acid-targeting_endonuclease	NA-targeting_endonuclease
Large ribosomal subunit protein uL22	Ribosomal_uL22
Hydrogenase complex-associated protein	Hydrogenase_assoc-protein
Phosphatidylethanolamine-binding protein, eukaryotic	PEBP_euk
Proliferation-associated protein 2G4/ARX1	PA2G4/ARX1
Transcription factor Tfc4/TFIIIC-102/Sfc4	Tfc4/TFIIIC-102/Sfc4
Receptor for retinol uptake STRA6-like	STRA6-like
EF-hand domain-containing protein D1/2	EFHD1/2
GDP-mannose 4,6-dehydratase	GDP_Man_deHydtase
UbiA prenyltransferase	UbiA_prenyltransferase
Gamma-tubulin complex component protein	GCP
Tryptophan 2,3-dioxygenase	Trp_2_3_dOase
Nuclear hormone receptor family NR1 subfamily	Nuclear_hormone_rcpt_NR1
HTH-type Transcriptional Regulator	HTH-type_Tx_Regulator
ADP-ribose pyrophosphatase, mitochondrial	NUDT9
Protein of unknown function DUF3292	DUF3292
Cryptochrome/DNA photolyase class 1	Cryptochrome/DNA_photolyase_1
Transcription initiation factor TFIID subunit 1	TAF1
Glutathione transferase family	Glutathione_S-Trfase
Bromodomain and WD repeat-containing	Bromo_WD_repeat
Wnt-9a protein	Wnt9a
Glycosyl transferase, family 6	Glyco_trans_6
ATP-dependent Zinc Metalloprotease	ATP-dep_Zn_Metalloprotease
Neurotrophin-activated signaling adaptor	Neurotrophin_sig_adaptor
Sacsin chaperone regulator	Sacsin_chaperone_reg
cAMP response element binding (CREB) protein	Leuzip_CREB
rRNA N6-Adenosine-Methyltransferase/Polyamine Synthase	rRNA_MeTrfase/Polyamine_Synth
Glycine receptor alpha	Glycine_rcpt_A
NLRP family, innate immunity and inflammation regulators	NLRP_innate_immun_reg
Lipase, eukaryotic	Lipase_euk
GRB2-associated-binding protein 1-4-like	Gab1-4-like
Cyclic dehypoxanthine futalosine synthase	Cyclic_DHFL_synthase_mqnC
Membrane insertase YidC	Membr_insert_YidC
Protein HHL1-like	HHL1-like
IMP biosynthesis enzyme PurP	IMP_biosynth_PurP
Metabolic Enzymes: Cyanogenesis, Opine Oxidation, G-3-P Dehydrogenation	Metab_Enz_Cyan_OpOx_G3PDH
Microtubule-associated protein Tau	Tau
Cellulose synthase	Cellulose_synth
Binding-Protein-Dependent Phosphate Transport Permease	Phosphate_Transport_Permease
Ataxin2-like	ATXN2-like
Aromatic amino acid lyase	Aromatic_Lyase
Tetrapeptide transporter, OPT1/isp4	Oligpept_transpt
Primosomal protein N' helicase	PriA_helicase
Putative pre-16S rRNA nuclease	YqgF
NADPH-cytochrome P450 reductase	P450R
Cellulose Degradation Glycosyl Hydrolase 3	Cellulose_Degrad_GH3
Prolycopene isomerase	CrtISO
Electron Transfer Iron-Sulfur Cluster-Binding Protein	ET_IronSulfur_Cluster-Binding
Heme A synthase, type 2	HemeA_Synthase_type2
Kinesin light chain	Kinesin_light
Heme transport and cell adhesion protein	Heme_transport/Cell_adhesion
C-Maf-inducing protein	CMIP
TMEM115/Pdh1/Rbl19	TMEM115/Pdh1/Rbl19
Metal-responsive transcriptional regulator	Metal_resp_trans_reg
Type I Cytokine Receptor	Type-I_Cytokine_Rcpt
DNA-directed RNA polymerase, subunit 2	DNA-dir_RNA_pol_su2
AIP/AIPL1/TTC9	AIP/AIPL1/TTC9
U1 snRNP 70 kDa and U11/U12 snRNP 35 kDa	U1_U11-U12_snRNP_70-35kDa
Dihydrolipoamide dehydrogenase	Lipoamide_DH
Ketol-acid reductoisomerase	KARI
Plant secondary metabolite acyltransferase	Plant_metabolite_acyltrans
Beta-D-xylosidase	BXL
NRT1/PTR family	NRT1/PTR
E3 ubiquitin ligase BIG BROTHER-like	AtBBR-like
Phosphatidyl-N-methylethanolamine/Phosphatidylethanolamine N-methyltransferase	PEMT/MFAP
Coatomer delta subunit	Coatomer_dsu
Arrestin	Arrestin
Cdc42 Effector Protein BORG/CEP	Cdc42_Effector_BORG/CEP
Major facilitator superfamily	MFS
RING finger protein 17
F420H(2)-dependent biliverdin reductase/Heme oxygenase	F420H2_bilvrd_red/Heme_oxyg
D12 class N6 adenine-specific DNA methyltransferase	MeTrfase_D12
Histone acetyltransferase GCN5	GCN5
Transmembrane Fragile-X-F-associated protein	TM_Fragile-X-F-assoc
Chaperone DnaK	Chaperone_DnaK
Rab30	Rab30
Endothelin receptor A	ETA_rcpt
Target of rapamycin complex subunit LST8	MLST8
PX Domain-Containing Rho GAP	PX-Rho_GAP
Type VI secretion system VgrG/RHS	T6SS_VgrG/RHS
Benzoyl-CoA reductase, bzd-type, Q subunit	Benzoyl-CoA_Rdtase_bzd_qsu
BTB/POZ domain-containing adapter for CUL3-mediated RhoA degradation protein 1/2/3	BACURD1-3
Protein of unknown function DUF507	DUF507
Protein O-Glucosyltransferase/Glycosyltransferase 90	O-Glucosyltr/Glycosyltrsf_90
Myo-inositol 1-phosphate synthase	MIPS
Protein-tyrosine phosphatase-like, PTPLA	Tyr_Pase-like_PTPLA
L-aspartate oxidase	NadB
TFIIH subunit Ssl1/p44	TFIIH_SSL1/p44
C-S lyase, PatB-like	C-S_lyase_PatB-like
Bacterial Polysaccharide Export ATP-binding	Bact_Polysacc_Export_ATP-bd
ATP-binding cassette sub-family C member 8/9	ABCC8/9
Hydroxymethylglutaryl-CoA reductase, eukaryotic/archaeal type	HMG_CoA_Rdtase_eu_arc
Phosphoribosylformylglycinamidine subunit PurL	PRibForGlyAmidine_synth_PurL
tRNA pseudouridine synthase Pus10-like	Pus10-like
Phosphoadenosine phosphosulphate/adenosine 5'-phosphosulphate reductase	PAPS/APS_Rdtase
Proton-dependent oligopeptide transporter family	POT_fam
Developmental metalloproteases and endocytic receptors
Dihydroorotase	DHOase
E3 ubiquitin-protein ligase RNF213	RNF213
Anaerobic Ser-type sulfatase-maturating enzyme	Anaerob_Ser_sulfatase-maturase
Potassium channel, voltage dependent, Kv3	K_chnl_volt-dep_Kv3
7TM GPCR, serpentine receptor class w (Srw)	7TM_GPCR_serpentine_rcpt_Srw
Phosphate-binding protein PstS	Phosphate-bind_PstS
P-type ATPase, subfamily IIIB	P-type_ATPase_IIIB
Translation initiation factor 2A	TIF2A
Centromere protein U	CENP-U
Uncharacterized prokaryotic polysaccharide deacetylases PuuE/HpPgdA-like	CE4_PuuE_HpPgdA-like_2
Na+/H+ exchanger	NaH_exchanger
FAD-dependent monooxygenase	FAD_monoxygenase
Dynein regulatory complex subunit 7	DRC7/lobo
Dynein light chain, type 1/2	Dynein_light_chain_typ-1/2
ATP phosphoribosyltransferase HisG, short form	ATP_PRibTrfase_HisG_short
Integrator complex subunit 14	INTS14
Chaperonin-like RbcX	Chaperonin_RcbX
Cytochrome b5	Cytochrome_b5
Alcohol acetyltransferase/N-acetyltransferase	Atf2/Sli1-like
TKL Ser/Thr protein kinase	TKL_Ser/Thr_kinase
dTDP-4-dehydrorhamnose reductase family	dTDP_dehydrorham_reduct
Coiled-coil and Forkhead-associated domain-containing protein	CC-FHA_domain
Protein Disulfide Isomerase	PDI
Peptidase M24, methionine aminopeptidase	Pept_M24_MAP
ArfGAP ACAP1/2/3-like	ACAP1/2/3-like
Mitogen-activated protein (MAP) kinase p38-like	MAPK_p38-like
GDP-fucose protein O-fucosyltransferase	GDP-Fuc_O-FucTrfase
Peptidase M1, alanine aminopeptidase/leukotriene A4 hydrolase	Peptidase_M1
DNA damage-inducible protein DinB	DinB
Peroxisome proliferator-activated receptor, beta	1Cnucl_rcpt_B
Voltage gated sodium channel, alpha-4 subunit, mammalian	Na_channel_a4su_mammal
Proteasome subunit alpha6	Proteasome_subunit_alpha6
GEM-like protein	GEM-like
DNA Cytosine-5 Methyltransferase	C5-Methyltransferase
Protein adenylyltransferase SoFic-like	SoFic-like
Protein phosphatase PTC7 homolog	PPTC7
TAO Serine/Threonine-Protein Kinase	TAO_STE20_kinase
DCC1-like thiol-disulfide oxidoreductase family	DCC1-like
GATA transcription factor TIFY-like	TIFY-like
Adapter protein with SH2 and Ras-GEF domains	SH2-Ras-GEF_adapter
Serine/threonine-protein phosphatase CPPED1	STPP_CPPED1
E3 ubiquitin-protein ligase HECTD1/TRIP12-like	HECTD1/TRIP12-like
Chloride channel CLIC-like	Chloride_chnl_CLIC-like
FCS-Like Zinc finger 10/11	FLZ10/11
Centromere protein I	CENP-I
ATP:guanido phosphotransferase	ATP-guanido_PTrfase
Dephospho-CoA kinase	Depp_CoAkinase
Large ribosomal subunit protein uL13, bacterial-type	Ribosomal_uL13_bac-type
Nuclear receptor ROR	ROR_rcpt
Small ribosomal subunit protein bS16	Ribosomal_bS16
Ribonucleoside-diphosphate reductase large subunit	Rrm1
Protein dopey	DOP1
Eukaryotic Initiation Factor 2 Gamma Subunit	eIF2G
Multi-copper polyphenol oxidoreductase	Cu_polyphenol_OxRdtase
High Mobility Group Box (HMGB)	HMGB
DENND11/AVL9 guanine nucleotide exchange factors	DENND11/AVL9_GEFs
Family of unknown function DUF5686	DUF5686
Mitochondrial antiviral-signaling domain-containing protein	MAVS
SCF Complex Subunits and Alginate Epimerases	SCF-Subunits/Alg-Epimerases
Protein inturned	INTU
Transcription factor RKD-like	RKD-like
Integrator complex subunit 9	Integrator_9su
Zinc finger protein 800	ZNF800
Vitamin B12-binding protein	Vit_B12_bind_prot
GATOR2 complex protein WDR24	WDR24
Nuclear hormone receptor family 5-like	NR5-like
SAC3/GANP/THP3	SAC3/GANP/THP3
Mitoguardin	Miga
UPF0194 membrane-associated transport protein	UPF0194_transport
Elbow/Noc Zinc Finger	Elbow/Noc_ZnFinger
Histidine acid phosphatase, eukaryotic	Histidine_acid_Pase_euk
Sperm-associated antigen 17	SPAG17
ADP-ribosyltransferase diphtheria toxin-like	ARTD/PARP
Autophagy Receptor and Signaling Regulator	Autophagy_Rcpt_SigReg
AMMECR1	AMMECR1
Phosphatidylinositol transfer protein	PI_transfer
UDP-glucose:Glycoprotein Glucosyltransferase	UDP-g_GGtrans
Spermidine/spermine synthases	Spermi_synthase
Peroxisomal targeting signal 2 receptor	PEX7
Quinone oxidoreductase PIG3	Quinone_OxRdtase_PIG3
Gap junction alpha-8 protein (Cx50)	Connexin50
Elongation of very long chain fatty acids protein 4	ELOVL4
EARP and GARP complex-interacting protein 1	EIPR1
Cytochrome c-type biogenesis protein CcsA/CcmC	Cyt_c_biogenesis_CcsA/CcmC
Pollen receptor-like kinase 1-6/SFR4-like	PRK1-6/SRF4-like
Glycosyl transferase, family 15	Glyco_trans_15
SCAMP	SCAMP
Uncharacterised protein family UPF0239	UPF0239
N6-adenosine-methyltransferase non-catalytic subunit METTL14-like	METTL14-like
Phosphatidylinositol N-acetylglucosaminyltransferase subunit C	Plno_GlcNAc_GPI2
Ion-translocating oxidoreductase complex subunit B	RnfB_subfamily
Lysophospholipid acyltransferase 7/Porcupine-like	LPLAT_7/PORCN-like
Indoleamine 2,3-dioxygenase	Indolamine_dOase
Type III Secretion System Stator and Flagellar Assembly	T3SS_Stator/FliH
Enoyl-[acyl-carrier-protein] reductase (NADH)	Enoyl-ACP_Rdtase_NADH
Ribose-phosphate pyrophosphokinase	Rib-P_diPkinase
Voltage-gated ClC-type chloride channel	ClC-type_chloride_channel
Eukaryotic/Archaeal PrmC-Related Methyltransferase	Euk-Arch_PrmC-MTase
Protein Sgt1-like	Sgt1-like
Acetyl-CoA carboxylase	ACCA
Sulphate ABC transporter permease protein 2	Sulph_transpt2
Inhibitor of nuclear factor kappa-B kinase	IKK
CR1/CR2 motif-containing transcription regulator	CR1/CR2-DNA-binding_regulator
WD repeat and FYVE domain-containing protein 1/2	WDFY1/WDFY2
Ubiquitin-activating enzyme E1	UBQ-activ_enz_E1
Leucine-rich repeat and WD repeat-containing protein 1	LRWD1
GPCR, family 3, metabotropic glutamate receptor 8	GPCR_3_mGluR8
Acid phosphatase, plant	Acid_phosphatase_pln
Ribosome Biogenesis Regulator	Ribosome_Biogenesis_Reg
UDPGP family	UDPGP_fam
HTH-type GbsR-related transcriptional regulator	HTH-GbsR_regulator
Ribosomal biogenesis regulatory protein	Ribosom_reg
Glycosyl transferase family 10	Glyco_trans_10
5-Hydroxytryptamine 1D receptor	5HT1D_rcpt
Protein Zds1/2	Zds1/2
Tetrapyrrole biosynthesis, glutamate-1-semialdehyde aminotransferase	4pyrrol_synth_GluAld_NH2Trfase
Transient receptor potential channel, canonical 6	TRPC6_channel
WD repeat RBAP46/RBAP48/MSI1	WD_repeat_RBAP46/RBAP48/MSI1
Gamma-aminobutyric-acid A receptor, Rho1	GABAAa_rho1_rcpt
Tyrosine recombinase XerC	Recomb_XerC
Secreted Mono/Diacylglycerol Lipase	Sec_MonoDiacylglyc_Lipase
Heme transporter HRG	HRG
Protein of unknown function DUF6498	DUF6498
FldB/FldC dehydratase alpha/beta subunit	FldB/FldC_alpha/beta
DmX-like/RAVE complex component	DmX-like/RAVE_component
DNA topoisomerase VI, subunit A	TopoVI_A
E3 ubiquitin-protein ligase PDZ domain-containing protein	E3_ubiquitin-PDZ_ligase
C. elegans Developmental and Neuronal Protein	Celegans_DevNeuronal_Protein
Annexin A8	ANX8
Woronin body anchoring protein	Woronin_anchor
Cytochrome B561-related	Cytochrome_B561-rel
Ubiquitin-protein ligase E3A/B/C-like	E3A/B/C-like
WW domain-binding	WW_domain-binding
Proteasome B-type subunit	Proteasome_suB-type
Rab GTPases family involved in membrane trafficking	Rab_GTPases_membrane_traffic
1,4-alpha-glucan-branching enzyme	Branching_enzy
Formylmethanofuran dehydrogenase, subunit B	Formylmethanofuran_DH_bsu
Bacterial Response Regulator Aspartate Phosphatase	Bac_ResReg_Asp_Phosphatase
SNF2/RAD54 Helicase and DNA Repair	SNF2_RAD54_helicase_repair
Peroxisome proliferator-activated receptor alpha	PPAR-alpha
Organic solute transporter subunit alpha/Transmembrane protein 184	Ostalpha/TMEM184C
Deoxyribose-phosphate aldolase type I	DeoC_typeI
Peptide Transporter Carbon Starvation	CstA
Large ribosomal subunit protein eL19	Ribosomal_eL19
Cyclic nucleotide-binding domain-containing protein 1/2
Alanine-tRNA ligase, archaea	Ala-tRNA_lgiase_arc
Dopamine D2 receptor	Dopamine_D2_rcpt
F420-dependent oxidoreductase, MSMEG2906	F420_MSMEG2906
ATPase, V0 complex, subunit d	ATPase_V0-cplx_dsu
Protein of unknown function DUF932	DUF932
CBFA2T family	CBFA2T1/2/3
Small ribosomal subunit protein uS14, bacteria	Ribosomal_uS14_bact
Anaerobic coproporphyrinogen-III oxidase	Coproporphyrinogen-III_oxidase
Low amplitude and bright protein LabA	LabA
S-receptor-like serine/threonine-protein kinase	SRK-like_kinase
Protein EFR3	EFR3
Small ribosomal subunit protein uS5, eukaryotic/archaeal	Ribosomal_uS5_euk/arc
SOX Transcription Factors	SOX_TF
Proteasome alpha-type subunit	Proteasome_alpha-type
Galectin-like	Galectin-like
Mannan endo-1,4-beta-mannosidase-like	MAN-like
Small nuclear ribonucleoprotein Sm D2	Sm_D2
Octanoyltransferase	Octanoyltransferase
T-cell immunomodulatory protein	Tip
DWD HYPERSENSITIVE TO UV-B 1	DHU1
Phosphoglucosamine mutase, archaeal type	GlmM_arc-type
Ribosome Quality Control Complex Subunit NEMF	RQC_Subunit_NEMF
RNA methyltransferase TrmH	rRNA_MeTrfase_TrmH
Carbohydrate kinase PfkB-like	Carb_kinase_PfkB-like
Myocardin-like	Myocardin-like
Zinc finger E-box-binding homeobox	ZnF_E-box_Homeobox
Protein of unknown function DUF4152	DUF4152
GTP-dependent dephospho-CoA kinase	GTP-dep_dephospho-CoA_kin
Synaptopodin domain-containing protein	Synaptopodin_domain
Galactarate dehydratase 3	Galactarate_dehydratase_3
Phosphonoacetaldehyde hydrolase	Phosphonoacetald_hydro
Transcription factor, fungi	TF_fung
Opioid neuropeptide precursor	Opioid_neupept
Deoxyhypusine synthase	Deoxyhypusine_synthase
Lipoxygenase, mammalian	LipOase_mml
WD repeat HIR1-like	HIR1-like
Probable peptidoglycan glycosyltransferase RodA/MrdB	RodA/MrdB
Bicaudal-D protein	BICD
PL-6 family	PL-6
Signal recognition particle subunit SRP68	SRP68
Phosphoribosylformylglycinamidine cyclo-ligase	PurM_cligase
Type 1 Capsular Polysaccharide Biosynthesis Protein CapK	CapK_Type1_Caps_Biosynth
Lipase maturation factor	LMF
GPI mannosyltransferase 1	PIG-M
Plant ABC transporter G	Plant_ABCG
DENN domain-containing protein 2	DENN_domain_containing_2
Signal recognition particle, SRP14 subunit	Signal_recog_particle_SRP14
CbbQ/NirQ/NorQ/GpvN	CbbQ/NirQ/NorQ/GpvN
Cytochrome c550/c551-like	Cytochrome_c550/c551-like
Lysine-2,3-aminomutase	Lysine_aminomutase
Neurochondrin	Neurochondrin
ATP-dependent Glutamate--Cysteine Ligase Type 2	ATP-dep_Glu-Cys_Ligase-2
EFR3 Homologs	EFR3_Homologs
Beta-ketoacyl synthase	Beta-ketoacyl_synthase
Autophagy-related protein 22-like	Atg22-like
Ankyrin repeat and MYND domain-containing protein	Ankyrin-MYND_domain-protein
ADAMTS/ADAMTS-like	ADAMTS/ADAMTS-like
Nicotinic acetylcholine receptor	Nicotinic_acetylcholine_rcpt
Beta-mannosyltransferase	BMT1
DnaJ homolog subfamily B	DnaJ_subfamily_B
Sucrose-phosphate synthase, plant	SPS_pln
tRNA-dihydrouridine synthase	DUS_fam
Protein of unknown function DUF116	DUF116
Growth-regulating factor	GRF
Protein of unknown function DUF4292	DUF4292
Lactose permease-like	MFS_2
Complement B/C2	Compl_C2_B
Peptidase M2, peptidyl-dipeptidase A	Peptidase_M2
Malate dehydrogenase, type 3	Malate_DH_type3
Golgi apparatus maintenance and PI4KB interaction protein	Golgi-PI4KB_interaction
ATPase, V0 complex, subunit 116kDa, eukaryotic	V-type_ATPase_116kDa_su_euka
Chondroitin sulfate glycosyltransferase	CS_glycosyltransferase
GPCR, family 2, secretin receptor	GPCR_2_secretin_rcpt
PROPPIN	PROPPIN
Impact YigZ-like	Impact_YigZ-like
Equilibrative nucleoside transporter	Eqnu_transpt
NAD-dependent sirtuin protein deacylases	NAD-dep_sirtuin_deacylases
CBASS antivirus and pafABC operon-associated protein	CBASS_pafABC_assoc_protein
DNA topoisomerase I, archeal-type	TopoI_arch
Translation initiation factor 2, gamma subunit	TIF2_gsu
Proteasome ATPase	Proteasome_ATPase
Adenylosuccinate synthetase isozyme 1, chordates	AdSS_1_vert
TRIM45/56/19	TRIM45/56/19-like
Purple acid phosphatase-like	PPA-like
Choline transporter-like	Choline_transptr-like
Heparan sulfate sulfotransferase	NST/OST
Cul2-RING E3 Ligase Substrate-Recognition Fem-1
UDP-GlcNAc diphosphorylase/GlcNAc-1-P N-acetyltransferase, GlmU, archaeal-type	Bifunctiontional_GlmU_arc-type
Fructose-1,6-bisphosphatase, class V	FBPase_V
Carbonic anhydrase, prokaryotic-like	Alpha_CA_prokaryot-like
Ribosomal protein eL8/Nhp2 family	Ribosomal_eL8/Nhp2
Large ribosomal subunit protein P1/P2	Ribosomal_P1/P2
Polygalacturonase QRT3-like	QRT3-like
NADH:ubiquinone oxidoreductase, NDUFB5/SGDH subunit	NADH_UbQ_OxRdtase_B5_su
Dim1 family	Dim1
Protein arginine kinase	Arg_Kinase
Hyaluronidase	Hyaluronidase
Transketolase-like	Transketolase-like
Voltage-dependent calcium channel, gamma subunit	VDCC_gsu
CBS domain-containing protein	CBS_domain-containing
Claudin-6	Claudin6
Beta tubulin	Beta_tubulin
N-lysine methyltransferase FAM173A/B	FAM173A/B
ADP-ribosylation factor GTPase-activating protein AGD11/12/13	ARF_GAP_AGD11/12/13
Trehalose 6-phosphate OTSB-like	OTSB-like
Riboflavin kinase, bacterial	Riboflavin_kinase_bac
Complex I 51 kDa subunit	ComplexI_51kDa_subunit
Mitochondrial intermediate peptidase	M3A_MIP
Chlamydia Large Cysteine-rich Periplasmic OmcB	Chlamydia_OmcB
Domain of unknown function DUF4525	DUF4525
Zinc finger matrin-type protein 3	ZMAT3
U3 small nucleolar RNA-associated protein 10	UTP10
GINS complex, subunit Psf1	GINS_Psf1
Fumarate hydratase, class II	Fum_hydII
Sucrose phosphatase, plant/cyanobacteria	Sucrose_phosphatase_pln/cyn
Protein of unknown function DUF885	DUF885
Arylsulfotransferase-like	ASST-like
Catalase, mono-functional, haem-containing	Catalase
Hydroxyacid-oxoacid transhydrogenase	HOT
O-antigen ligase-like membrane protein	O-antigen_lig
Uncharacterized ATP-dependent helicase MG140	DUF4011
Cobyrinate/Hydrogenobyrinate a,c-diamide synthase CbiA/CobB	CbiA/CobB_synth
TMEM9/TMEM9B	TMEM9/TMEM9B
Protein of unknown function DUF2339, transmembrane	DUF2339_TM
Sodium:neurotransmitter symporter	Na/ntran_symport
Malate Decarboxylating Enzymes	Malate_Decarboxylase
Ribosomal RNA large subunit methyltransferase RlmN/Cfr	rRNA_lsu_MTrfase_RlmN/Cfr
Polyphosphate phosphotransferase	Polyphosphate_phosphotransfera
Alcohol O-acetyltransferase-related protein	Alcohol_O-acetyltransferase
Mitogen-activated protein (MAP) kinase, JNK	MAPK_JNK
ABC transport permease subunit MlaE, proteobacteria	ABC_MlaE_roteobac
Polysaccharide Lyase 9	Polysaccharide_Lyase_9
DNA polymerase IV	DNApol_IV
Probable O-methyltransferase UstE-like	UstE-like
TRAP transporter large membrane protein DctM	TRAP_DctM
Antifreeze protein, type I	Antifreeze_1
Protein XRP2	XRP2
Small GTPase, Ras-type	Small_GTPase_Ras-type
Protein of unknown function DUF899, thioredoxin-like	DUF899_thioredox
Cytochrome ubiquinol oxidase subunit 2	Cyt-d_oxidase_su2
Translation elongation factor IF5A-like	IF5A-like
Type II pantothenate kinase	Type_II_PanK
Neuralized	Neuralized
Large ribosomal subunit protein uL13	Ribosomal_uL13
The Golgi pH regulator/GPCR-type G protein	GPHR/GTG
Flavin monoamine oxidase and related enzymes	Flavin_monoamine_oxidase
Nucleolar pre-ribosomal-associated protein 1	URB1
Large ribosomal subunit protein uL6-like	Ribosomal_uL6-like
Tyrosine-protein phosphatase non-receptor type 12/18/22	PTN12/18/22
Pyruvate-formate lyase-activating enzyme, predicted	Pyrv-formate_lyase-activ_prd
Cerebral cavernous malformations 2	Malcavernin
Sucrose synthase, plant/cyanobacteria	Sucrose_synthase_pln/cyn
Adipose-secreted signaling protein	ADISSP
NADH dehydrogenase [ubiquinone] 1 beta subcomplex subunit 3	NDUFB3
Protein FAM163A	FAM163A
GPCR, family 3	GPCR_3
Hypothetical glycosyl hydrolase family 15	GHL15
Coiled-coil domain-containing protein 126	CCDC126
Phosphoheptose isomerase	Phosphoheptose_Isoase
ADP-ribosylation factor-like protein 6	Arl6
Biotin--acetyl-CoA-carboxylase ligase	Biotin_CoA_COase_ligase
Spore photoproduct lyase	SPL
Large ribosomal subunit protein eL6	60S_ribosomal_eL6
GRAM domain-containing protein 4	GRAMDC4
Ctr copper transporter	Cop_transporter
FACT complex subunit Spt16	Spt16
tRNA (guanine(37)-N(1))-methyltransferase, eukaryotic	tRNA_Gua_MeTrfase_euk
Helicase and Restriction-Modification Enzyme	Helicase_Restrict-Modif_Enz
Muscarinic acetylcholine receptor M2	Musac_Ach_M2_rcpt
4-Toluene sulfonate uptake permease/Inactive protease-like domain-containing protein	TSUP/Inactive_protease-like
Insulin	Insulin
Golgi apparatus protein 1	GLG1
ATP-dependent DNA helicase RecG/Transcription-repair-coupling factor	RecG/Mfd
Deoxyxylulose-5-phosphate synthase	Dxylulose-5-P_synthase
Meiotically Up-regulated Gene Protein	MUG_Protein
E3 ubiquitin-protein ligase MARCHF4/9/11	MARCHF4/9/11
Protein PIN-LIKES 2/6	PILS2/6
Mitochondrial fission protein ELM1-like	Elm1-like
Fructose-1,6-bisphosphate aldolase, class 2	Fruc_bis_ald_class-2
Vernalization insensitive 3-like	VIN3-like
Viral Helicase-Primase Complex	Viral_Helicase-Primase_Cplx
Methyltransferase HemK-like	HemK-like
Bifunctional protein GlmU-like	GlmU-like
Proteasome activator complex subunit 4	PSME4
Translation initiation factor IF2/IF5	IF2/IF5
Glycine cleavage system H-protein/Simiate	GCV_H/Fam206
Golvesin-related Golgi apparatus protein	Golvesin-related_Golgi
Polyketide and Nonribosomal Peptide Biosynthesis Enzymes	PKS_NRPS_Biosynth_Enz
WAP four-disulfide core domain	WAP_four-disulfide_core
Arf-GAP with Rho-GAP domain, ANK repeat and PH domain-containing protein	Arf-Rho-GAP_ANK-PH_domain
Uncharacterised protein family Ycf23	Uncharacterised_Ycf23
Serine/threonine-protein kinase ATM, plant	ATM_plant
tRNA sulfurtransferase, ThiI	tRNA_sulfurtransferase_ThiI
Primosomal protein N'	PriA
Casein kinase II, regulatory subunit	Casein_kinase_II_reg-sub
Transposase IS701-like	IS701-like
Inositol Catabolism and Carbohydrate Metabolism	IolE/XylAMocC-like
Bacterial HTH-type transcriptional regulator	Bact_HTH_transcr_reg
Leucine-rich repeat and transmembrane domain-containing protein	LRR_TM_domain-containing
Aerolysin-like toxin	Aerolysin-like
Archaeoflavoprotein AfpA	Archaeoflavo_AfpA
RagC/D	RagC/D
Pianissimo family	Pianissimo_fam
Wolframin family	Wolframin_fam
Alkylbase DNA Glycosylase/Transcriptional Activator	Alkylbase_DNA_Glycosylase/TA
Putative carbonic anhydrase	Pro_CA_2
Pyrrolopyrazine Biosynthesis Cluster Protein F	Pyrrolopyrazine_biosynth_F
Glycosyltransferase family 87	GT87
3-oxoacid CoA-transferase	3-oxoacid_CoA-transferase
IGFBP-related, CNN	IGFBP_CNN
Calcium-Regulated Muscle Contraction and Cellular Process	CALM/Myosin/TropC-like
Splicing factor ELAV/Hu	ELAD_HU_SF
Dynein light chain Tctex-1 like	Tctex-1-like
DNA repair protein Rad50, eukaryotes	Rad50_eukaryotes
Sleep homeostasis regulator	Sleep_regulator
Multiheme Cytochrome Electron Transporters	Multiheme_Cytochr_ET
BREX system ATP-binding protein BrxD	BrxD
Nitrous-oxide reductase, Sec-dependent	Nitrous_oxide_Rdtase_Sec-dep
Tweety	Tweety
Protein Yip1/4-like	Yip1/4-like
Holliday junction resolvase Hjc	Hjc
TASOR	TASOR
Nucleoside:H+ symporter	Nuc_H_symport
Small ribosomal subunit protein uS11	Ribosomal_uS11
Transcription factor Maf family	Transcription_factor_Maf_fam
Amidophosphoribosyltransferase	PurF
DNA topoisomerase VI, subunit B	TopoVI_B
Protein of unknown function DUF6807	DUF6807
Sulfhydryl oxidase ALR/ERV	ALR/ERV
Arabidopsis F-box involved in BR signaling	F-box_BR-signaling
Mitotic Progression Regulator	Mitotic_Regulator
SLC43A Amino Acid Transporter	SLC43A_AATransporter
Glutamate synthase, large subunit domain 3 stand-alone protein	Glu_synth_lsu_3
Neuronal vesicle trafficking-associated protein	NSG
Glycosyl transferase, family 4	Glycosyl_transferase_4
Glycine cleavage system T protein	GCS_T
Exosome complex component RRP45	Rrp45
Putative small multi-drug export	Sm_multidrug_ex
Reelin	Reelin
Mini-chromosome maintenance protein	MCM
Small GTPase superfamily, ARF type	Small_GTPase_ARF
Class-II Pyridoxal-Phosphate-Dependent Aminotransferase	Class-II_PLP-Dep_Aminotrans
Protein of unknown function DUF1677, plant	DUF1677_pln
Glutamic endopeptidase	Glutamic_endopeptidase
Presenilin/signal peptide peptidase	Preselin/SPP
Potassium channel, voltage dependent, Kv	K_chnl_volt-dep_Kv
RAB7A-interacting MON1-CCZ1 complex subunit 1	RIMC1
Auxin biosynthesis and cation transport	Auxin_biosynth/cation_transpt
Inverted formin-2
Sucrose-6-phosphate hydrolase	Suc6P_hydrolase
Atypical dual-specificity phosphatase Siw14-like, plant and fungi	PFA-DSPs
Aspartate-semialdehyde dehydrogenase, beta-type	Asp_semialdehyde_DH_beta
Cilia- and flagella-associated protein 69	CFA69
Voltage-dependent anion channel-forming protein YneE/VCCN1/2-like	YneE/VCCN1/2-like
RalA-binding protein 1	RALBP1
Luc7-related	Luc7-rel
Rubredoxin	Rubredoxin
TrlF AAA-like ATPase	TrlF_ATPase
Nitroreductase/BluB	Nitroreductase/BluB
Glycosyl Hydrolase 18 Domain-Containing Protein	GH18_Domain-Containing
Tubulin	Tubulin
Gamma-aminobutyric-acid A receptor, alpha subunit	GABAAa_rcpt
DnaJ homolog subfamily A member 1/2-like	DNJA1/2-like
Arylsulfatase B	ARSB
tRNA (uracil-5-)-methyltransferase homolog B, chordates	TRM2B_chor
ER-associated autophagy and membrane dynamics regulator	ER_autophagy_membrane_reg
Dual specificity CLK kinases	CLK_kinases
N-acetyltransferase RimI/Ard1	AcTrfase_RimI/Ard1
Protein of unknown function DUF4464	DUF4464
Heavy metal-associated isoprenylated plant protein 9-like	HIPP09-like
rRNA 2'-O-methyltransferase fibrillarin-like	Fibrillarin
Cyclin-dependent kinase	CDK
Small ribosomal subunit protein mS33	Ribosomal_mS33
Nuclear exosome targeting complex subunit	NEXT_complex_subunit
Mitogen-activated protein kinase kinase kinase 12/13	MAP3K12_MAP3K13
Hyaluronidase PH20/Hyaluronidase-5	Hyaluronidase_PH20/Hyal5
Glycosyltransferase 8	Glycosyltransferase_8
Phenylalanine-tRNA ligase, class IIc, beta subunit, bacterial type	Phe-tRNA-ligase_IIc_bsu_bact
ISAs1 transposase	ISAs1_transpos
ST7	ST7
TM2 domain-containing protein 1-3-like	TM2D1-3-like
Proteasome subunit beta 2	Proteasome_beta2
Forkhead box protein J1	FOXJ1
ACT domain-containing protein ACR1-12	ACR1-12
Asparagine-tRNA ligase	Asn-tRNA-ligase
Regulator of DNA class I crossover intermediates 1-like	Redic1-like
Protein of unknown function DUF2225	DUF2225
Olfactomedin-like domain-containing protein	Olfactomedin-like_domain
Protein of unknown function DUF4153	DUF4153
Protein of unknown function DUF2817	DUF2817
3-oxo-5-alpha-steroid 4-dehydrogenase/very-long-chain enoyl-CoA reductase	SRD5A/TECR
RSBN1/Dpy-21	RSBN1/Dpy-21
Ferric/Cupric Reductase Transmembrane Component	Ferric/Cupric_Reductase
Protein of unknown function DUF6390	DUF6390
Nitrite reductase [NAD(P)H], large subunit	Nitrite_Rdtase_lsu
FGGY Carbohydrate Kinase	FGGY_Carb_Kinase
Protein fuseless	Fuseless
C2H2-type zinc-finger protein AZF1/2/3-like	AZF1/2/3-like
Reversibly glycosylated polypeptide family	RGP_fam
Putative stress-induced transcription regulator	ABATE
Large ribosomal subunit protein eL30-like	Ribosomal_eL30-like
Cubilin domain-containing protein	Cubilin_domain
Leucine-rich repeat and signaling effector domain-containing protein	LRR-SigEffector_domain
Prospero homeodomain family	Prospero_homeodomain
Peptidase M8, leishmanolysin	Peptidase_M8
CCDC84-like	CCDC84-like
NEK Ser/Thr protein kinase family, NIMA subfamily	NEK_Ser/Thr_kinase_NIMA
Prostaglandin E synthase 2	PGES2
Neurotransmitter-gated ion-channel	Neur_channel
Cell Surface Receptor and E3 Ligase Protein	CSR-E3_Ligase_Protein
Plastocyanin	Plastocyanin
Bacterial Chemotaxis Sensor Histidine Kinase CheA	Bact_Chemotaxis_CheA
IS1182 transposase	IS1182_transpos
Small ribosomal subunit protein mS26	Ribosomal_mS26
Sterol regulatory element-binding protein cleavage-activating protein	SCAP
Phosphofurin acidic cluster sorting protein 1	Phosphofurin_acidic_CS-1
Phosphatidylinositol-4, 5-bisphosphate phosphodiesterase gamma	PLC-gamma
YhaM family exoribonucleases and phosphodiesterases	YhaM_exoribonuc/phosphodiest
Pre-mRNA-splicing factor Cwc2/Slt11	Cwc2/Slt11
Vacuolar protein-sorting protein Bro1-like
Ubiquinol-cytochrome c chaperone, CBP3	Ubiqinol_cyt_c_chaperone_CPB3
Integrator complex subunit 3	INTS3
RNA polymerase Rpc34-like	RNA_pol_Rpc34-like
Protein of unknown function DUF273	DUF273
Class-III Pyridoxal-phosphate-dependent Aminotransferase	Class-III_PLP-dep_AT
Two pore domain potassium channel	2pore_dom_K_chnl
Mannose-6-phosphate isomerase type 2	Mannose-6P_isomerase_type2
Serine-pyruvate aminotransferase/2-aminoethylphosphonate-pyruvate transaminase	SP_NH2Trfase/AEP_transaminase
Mitogen-activated protein (MAP) kinase kinase kinase kinase	MAPKKKK
RNA and ubiquinone modification enzymes	RNA/ubiquinone_mod_enzymes
Potassium channel, voltage-dependent, ERG	K_chnl_volt-dep_ERG
Bacterial solute-binding protein 1	Bact_solute-bd_prot1
Teneurin domain-containing protein	Teneurin_domain
Uncharacterised conserved protein UCP015417, vWA	UCP015417_vWA
E3 ubiquitin-protein ligase MARCH-like	MARCH-like
Integrator complex subunit 8	Int8
XK-related protein	XK-rel
Insulin receptor substrate	IRS
Triacylglycerol lipase family	TAG_lipase
Dual-specificity RNA methyltransferase RlmN	RNA_MTrfase_RlmN
Multicomponent Reductase Electron Transfer	MRET
F-box Protein Family Substrate Recognition Components	F-box_SCF_Substrate_Recog
Receptor-like serine/threonine-protein kinase At4g25390-like	At4g25390-like
Transient receptor potential channel, canonical 5	TRPC5_channel
Protein-glutamine gamma-glutamyltransferase, animal	Transglutaminase_animal
Chitin-binding developmental regulator	Chitin_bind-dev_reg
Mechanosensitive ion channel MscS-like, plants/fungi	MscS-like_plants/fungi
Zinc cluster transcription regulator	Zinc_cluster_trans_reg
Hypoxanthine-DNA glycosylase	Hypoxan-DNA_Glyclase
S-adenosylmethionine decarboxylase, eukaryotes	S-AdoMet_decarboxylase_euk
Peptidase M16	Peptidase_M16
Hsp70 co-chaperone J-domain-containing protein	Hsp70_co-chaperone_J-domain
DNA-directed RNA polymerase, phage-type	DNA-dir_Rpol_phage-type
NADH dehydrogenase, subunit C	NADH_DH_suC
Rho GTPase-activating domain-containing protein	Rho-GAP_domain
Protein of unknown function DUF4246	DUF4246
Nucleoside triphosphate pyrophosphatase Maf-like protein	Maf-like
Deleted in lung and esophageal cancer protein 1	DLEC1
Small ribosomal subunit protein bS1	Ribosomal_bS1
Cysteine synthase	Cys_synth
Mitochondrial structure and function regulator	Mito_struct-func_regulator
GMP synthase	GMP_synthase
Polysaccharide lyase 8	Lyase_8
Serine/threonine-protein phosphatase PP1 catalytic subunit	PP1_catalytic_subunit
Frizzled/secreted frizzled-related protein	Frizzled/SFRP
Testis-expressed protein 11	TEX11
TLC domain-containing	TLCD
Protein of unknown function DUF3108	DUF3108
Type IV Methyl-Directed Restriction Enzyme	Type_IV_Methyl-Rstrct_Enzyme
Glycoprotein hormone receptor family	Gphrmn_rcpt_fam
Alpha-IPM synthase/homocitrate synthase	2-IPM_HCS-like
Eukaryotic Initiation Factor 2B Subunit Gamma	eIF2B_gamma
Large-conductance mechanosensitive channel/anditomin synthesis protein L	MSC/AndL
Quercetin 2,3-dioxygenase-like	QDO-like
Citrate synthase, bacterial-type	Citrate_synthase_bac-typ
Dendritic cell-specific ICAM-grabbing non-integrin domain-containing protein	DC-SIGN_domain-containing
Protoporphyrinogen IX dehydrogenase	Protoporphyrinogen_IX_DH
ABC transporter, TroCD-like	ABC_TroCD
Glycosyltransferase 51/Transpeptidase	Glycosyltr_51/Transpeptidase
Serine/threonine-protein kinase Bud32	Bud32
O-methyltransferase COMT-type	COMT-like
Uncharacterised protein family YfhO	Uncharacterised_YfhO
JHDM1 Histone Demethylase	JHDM1_Histone_Demethylase
p53 tumour suppressor family	p53_tumour_suppressor
Ion channel TACAN/TMEM120B	TACAN/TMEM120B
MICRORCHIDIA ATPase family	MORC_ATPase
Dendritic Spine Regulation and Scaffold	Dendritic_Spine_Reg/Scaffold
Eukaryotic NMN adenylyltransferase	Euk_NMN_adenylyltrnsfrase
Leucine zipper putative tumour suppressor 2	LZTS2
CCR4-NOT transcription complex subunit 4	Mot2
Vitellogenin/Apolipophorin	Vitellogenin/Apolipophorin
Iron-Sulfur Ferredoxin	Fe-S_Ferredoxin
Nucleolar protein 4 family	NOL4/NOL4L
Deoxyguanosinetriphosphate triphosphohydrolase-like	dGTPase-like
Carboxylesterase BioH	Carboxylesterase_BioH
Calcium:cation antiporter	CaCA_antiporter
G protein-coupled receptor 3/6/12 orphan	GPR_3/6/12_orphan
Protein of unknown function DUF1644	DUF1644
Mycothiol S-conjugate amidase Mca	Mca
Integral membrane protein DGCR2/IDD	IDD
Eukaryotic ribosomal RNA-processing and assembly protein	eL8/uL1-like
Keratin-associated protein	KAP
Small GTPase superfamily, ARF/SAR type	Small_GTPase_ARF/SAR
Iron-Sulfur Dependent L-Serine Dehydratase	FeS_L-Serine_Dehydratase
Protein GAPT	Protein_GAPT
Gap junction beta-3 protein (Cx31)	Connexin31
Ubiquitin ligases and GEF domain-containing protein	Ub_ligase/GEF_domain
Mediator complex, subunit Med24,	Mediator_Med24
Ion channel regulatory protein, UNC-93	Ion_channel_UNC-93
Auxin Efflux Carrier	Auxin_Efflux_Carrier
Beta-ribofuranosylphenol 5'-phosphate synthase	RFAP_synthase
Clathrin coat assembly protein AP180-like	AP180-like
Interferon regulatory factor-1/2	IRF1/IRF2
Glutaredoxin-like Electron Transport	Grx-like_ET
Chromatin-remodeling complex component Sfh1/SNF5	Sfh1/SNF5
Tetratricopeptide repeat protein TTC27/Emw1	TTC27/Emw1
R-spondin domain-containing protein	R-spondin
Metal-dependent Exopeptidase M29	M29_Exopeptidase
Large ribosomal subunit protein uL5	Ribosomal_uL5
Uracil-DNA glycosylase family 1	UDG_fam1
Cytochrome c oxidase, subunit VIb	Cyt_c_oxidase_su6B
Thymidylate synthase, archaea	Thymidylate_synthase_arc
Chromatin SPT2	Chromatin_SPT2
Glycoside hydrolase family 17, plant	Glyco_hydro_17_plant
FrsA esterase	FrsA_esterase
Major Facilitator Superfamily Vesicular Transporter	MFS_Vesicular_Transporter
Epithelial sodium channel, chordates	ENaC_chordates
Long-chain fatty acid CoA synthetase, eukaryotic	LC-FACS_euk
Heat shock factor binding 1	HS1-bd
Serine Protease Inhibitor-like TIL Domain	SerProtInhib-TIL_Domain
PIM Serine/Threonine Kinase	PIM_Ser/Thr_kinase
Cation transport ATPase (P-type)	Cation_transp_ATPase_P-type
Pulmonary surfactant-associated protein C	SP-C
Diverse substrate methyltransferase	Diverse_substrate_MTase
Protein arginine N-methyltransferase PRMT5	Arg_MeTrfase_PRMT5
GTP cyclohydrolase FolE2	GTP_cyclohydrolase_FolE2
Small ribosomal subunit protein uS14	Ribosomal_uS14
SAICAR synthetase	SAICAR_synthetase
Histone H2A	Histone_H2A
Leucine-rich repeat flightless-interacting protein 1/2	LRRFIP1/2
GPCR with Orphan and Phoenixin-Mediated Functions	GPCR_Orphan/Phoenixin
Pre-mRNA-processing-splicing factor 8	PRP8
Protein LCHN/Anr2	LCHN/Anr2
Uncharacterised protein family UPF0251	UPF0251
Notch signaling pathway	Notch_signaling
Surface antigen D15-like	D15-like
GPCR, family 2, corticotropin releasing factor receptor, type 2	GPCR_2_CRF2_rcpt
Folate receptor	Folate_rcpt
Secondary Metabolite Biosynthesis Regulators	Sec_Metabolite_Reg
Cobalamin biosynthesis CobD/CbiB	Cobalamin_biosynth_CobD/CbiB
BCCT transporter family	BCCT_transptr
[truncated: 3,648 more rows]
